# Supplementary material for: Changes in dynamics of tumor/endothelial cell adhesive interactions depending on endothelial cell growth state and elastic properties
Source: PLoS One. 2022 Jun 6;17(6):e0269552. doi: 10.1371/journal.pone.0269552 (PMC9170101; doi:10.1371/journal.pone.0269552)
Supplement: S1 File — (XLSX) [file pone.0269552.s001.xlsx]

## Sheet: HBMEC-60 NCF-CF
Comparisons of HBMEC-60 elasticities at non- (NCF), sub- (SCF), full- (CF) confluent and migrating (Mgrt) growing status. Cells were routely maintained in the respective media, and switched into CO2 independent medium (serum-free) 15min before AFM experiments at room temperature.
	NCF-- non-confluent; SCF-- sub-confluent; CF-- (fully) confluent; Mgrt-- migrating
HBMEC-60
NCF
Sample Ave	0.7552	1.07229	0.819847	0.932033	0.872048	1.3237	0.808841	1.22708	1.08395	1.29136	1.35293	3.23729	2.26074	1.21424	2.09715	2.39544	0.763648	2.47357	0.866203	1.71248	1.76865	0.8133	1.34308	2.07349	3.50431	3.4613	2.36865	2.27245	4.30585	2.39107	4.13221	3.28608	3.75632	2.12639	3.36245	3.15719	2.78031	3.053	1.71089	1.97208	2.39915	1.62769	2.06084	2.75632	2.12639	1.71539	2.15719	1.19603	2.11542
Group Ave	2.03494	SD	0.940104	SE	0.210214
SCF
Sample Ave	3.78368	3.30168	6.11984	3.619	2.50978	3.03511	3.63653	4.52866	4.73837	2.22454	2.27888	2.09159	2.28448	3.0082	3.31372	5.755	3.40799	3.96607	4.87485	3.2943	10.0683	2.62954	2.57913	4.85731	4.2143	3.7411	2.91973	7.39973	4.81596	3.99447	3.42791	4.22413	6.89144	4.29672	2.68081	3.97914	3.67874	3.1806	3.45959	6.95954	2.49559	6.77003	6.65975	5.737	5.9129	4.47693	8.30035	8.10572	3.592
Group Ave	4.29176	SD	1.74557	SE	0.329883	vs NCF, p=	1.25368e-12	5.01473e-12	Anova+Post Hoc		Times	2.10903	vs NCF
CF
Sample Ave	2.77	4.05466	3.76715	3.40412	3.65262	3.97488	4.67991	3.82552	5.95372	4.00755	3.68488	4.04295	4.35167	3.60611	4.80511	4.24077	5.26367	3.44837	3.0443	5.18492	5.96029	4.28551	5.58585	3.2589	5.17147	4.24549	5.36574	3.2013	3.13326	3.43745	5.54781	5.55967	5.122	3.54323	5.18224	6.44047	4.22846	3.39112	3.49813	4.63546	5.04783	2.79759	3.31157	5.72658	4.00358	3.10316	4.66537	3.74254	2.84336
Group Ave	4.25163	SD	1.14127	SE	0.597155	vs NCF, p=	6.66287e-20	2.66515e-19	Anova+Post Hoc		Times	2.08931	vs NCF
						vs SCF, p=	0.879892
Mgrt
Sample Ave	0.72576	5.70061	1.37251	0.953192	1.15381	2.08175	1.26683	2.3564	0.871975	0.71888	3.57574	1.42562	1.18306	2.25989	0.815633	1.2778	6.52912	2.62568	2.31455	1.08909	0.776627	2.35263	2.10166	1.14372	7.69561	0.691847	1.95337	0.843014	1.74295	3.43843	0.784627	1.30962	1.24272	1.15286	0.504764	2.05157	1.20616	1.89159	2.00653	3.39119	0.508273	1.67646	0.815953	0.96482	1.26222	1.10063	0.9113	1.02425	1.20531
Group Ave	1.75419	SD	1.25898	SE	0.251796	vs NCF, p=	0.183351
						vs SCF, p=	8.75661e-17	3.50264e-16	Anova+Post Hoc
						vs CF, p=	6.17065e-24	2.46826e-23	Anova+Post Hoc
																	HBMEC-60
																	NCF	SCF	CF	Mgt
																Mean±SE (kPa)	2.03 ± 0.22	4.29 ± 0.33	4.25 ± 0.57	1.75 ± 0.25
																cells/dish	50/12	54/6	66/12	76/5
			NCF	SCF	CF	Mgt										p (vs NCF)		< 0.01	< 0.01
	HBMEC-60	Ave	2.03	4.29	4.25	1.75										p (vs Mgt)		< 0.01	< 0.01
		SE	0.21	0.33	0.57	0.25
		# of cells/dish	50/6	54/6	66/7	76/5
		p (vs NCF)		< 0.001	< 0.001
		p (vs SCF)				< 0.001
		p (vs CF)				< 0.001
								* p<0.01 vs NCF; † p<0.01 vs Mgrt
Calibration of cantilever that was used for measuring elasticity of HBMEC-60. Bruker MLCT tipped cantilever, Type-C MLCT
			Def Iov	Spr Cons	Trggr pnt	Indnt force
			(nm/v)	(pN/nm)	(v)	(pN)
			91.07	10.5	0.5	478.117
			77.74	6.55	0.5	254.598
			70.49	13.76	0.5	484.971
			74.72	19.79	0.5	739.354
			78.01	12.27	0.5	478.591
			89.65	10.52	0.5	471.559
			75.17	16.35	0.5	614.515
			70.61	18.32	0.5	646.788
			75.13	16.43	0.5	617.193
			71.29	14.39	0.5	512.932
			77.07	12.51	0.5	482.073
			76.18	14.31	0.5	545.068
			80.35	11.47	0.5	460.807
		Ave	77.4985	13.6285	0.5	522.044
[truncated: 27 more columns]

## Sheet: HBMEC-60 Mgrt
Stiffness of scratch-migrated HBMEC-60.
	091917																								092017
	a	b	c	d	e	f	g	h	i	j	k	l	m	n	o	p	q	r	s	t	u	v	w	x	a	b	c	d	e	f	g	h	i	j	k	l	m	n	o	p	q	r	s	t	u	v	w	x	y
	0.8023	1.3969	3.2328	1.0015	1.0105	1.2823	0.6231	1.9635	2.4391	0.6455	0.8816	0.8907	0.6851	1.1066	0.9674	1.5523	5.2185	5.5996	1.3132	1.1721	0.6873	1.0634	2.7767	1.153	1.3869	0.7154	0.8847	1.0388	0.6432	2.6395	0.5445	0.5028	0.9649	0.8424	0.4758	1.1614	0.9388	0.7287	4.4915	0.878	0.5404	1.2388	0.6883	1.1344	0.76	0.5796	0.7948	0.9608	0.8738
	0.4688	1.2942	0.7429	1.0802	0.868	1.2517	0.8901	2.2766	0.6879	0.7211	1.0892	1.1954	0.5564	1.013	0.7663	2.1561	8.8965	2.9601	0.9475	1.0281	0.8074	1.2575	1.1041	1.2042	4.0358	0.6643	1.0404	0.9056	0.629	3.2713	0.5906	0.5193	0.6242	1.126	0.4311	4.5644	1.1315	0.8723	4.7599	0.7771	0.5045	1.0459	0.599	0.7219	0.6794	0.5085	0.8844	0.8594	0.8472
	0.58	1.1609	2.8791	1.1373	1.0186	1.3322	1.7389	1.9873	0.9059	0.7419	1.1509	1.1793	0.6093	5.0653	1.1459	1.1299	1.0147	3.2937	1.0374	1.2319	0.754	0.8837	0.9178	0.6584	0.9002	0.8145	0.6084	0.6057	0.6769	0.6187	0.7946	0.6617	0.5974	0.9856	0.5036	1.105	1.0152	0.9489	2.6155	0.5354	0.4468	1.1897	0.804	1.0663	0.7546	0.5776	1.0587	0.9063	0.8507
	0.6603	4.5061	2.3668	1.0612	1.008	1.8219	1.3351	3.2153	0.6192	0.667	1.1836	1.3317	2.1473	4.487	0.7204	1.2736	21.6609	4.3393	1.2487	1.0342	0.8302	4.9388	0.8223	1.1767	0.9833	0.8365	1.1865	0.566	0.6101	5.9875	0.8427	1.1555	0.5711	0.8007	0.5402	1.0329	1.1253	0.9252	1.0237	1.41	0.5222	1.0689	0.7309	1.1547	0.7674	0.8022	0.5241	0.9777	0.8822
	0.6904	22.1319	0.8307	0.9533	0.8895	2.2234	1.1994	2.1984	0.6961	0.6615	0.9522	1.2386	2.1425	2.7324	0.6253	1.4133	1.2195	1.9941	1.4269	1.055	0.8798	0.9893	0.6774	1.02	0.8279	1.0116	4.0497	0.6311	1.97	3.6892	0.5389	0.5402	0.7106	0.9032	0.5215	1.0351	1.1455	0.8339	1.0014	0.7614	0.4153	0.9802	0.6713	1.0012	0.7658	1.4249	0.805	0.9911	0.8943
	0.8494	6.6186	0.9057	1.0038	1.5596	1.1538	1.2064	2.1135	0.7154	0.6176	1.0979	1.2222	0.578	1.8467	0.5438	1.2965	5.65	3.393	0.9755	1.2692	0.7706	3.5569	0.9465	1.6798	0.9166	0.5759	0.8738	0.648	1.6234	1.1062	0.5249	0.9024	0.6564	0.9407	0.3647	0.9258	1.9368	3.747	0.7896	0.5498	0.45	0.9425	0.6618	1.1326	0.6846	0.6017	1.2769	0.9024	0.788
	0.9483	10.3766	0.8303	0.873	1.1334	2.1571	1.1889	2.1303	0.6636	1.0378	1.0526	1.1428	0.5946	1.5628	0.6375	0.9722	4.3844	3.4805	6.7418	1.0267	0.6952	3.4044	6.4465	0.8793	89.4473	0.6543	6.4711	0.805	1.3574	1.042	0.9928	2.3143	0.6649	2.4714	0.51	1.4303	0.7642	1.0667	0.9388	0.7282	0.4941	1.6668	0.7142	0.8498	4.0022	1.4496	1.2197	1.0954	0.6978
	0.5397	10.6775	0.83	0.9322	1.0211	2.474	1.1615	2.562	0.534	0.6742	1.0483	1.6911	0.6123	1.2783	0.8411	0.958	4.53	1.9204	0.8199	1.0822	0.7958	3.9218	0.9646	1.0701	6.2613	0.6719	0.5124	0.6941	1.03	3.6	0.4576	4.6387	0.5943		0.5595	0.8577	1.7311	3.7401	0.8834	0.7598	0.4948	0.9637	0.5188	0.9477	0.6277	0.6999	0.6795	0.7044	0.5405
	0.4745	4.8198	1.1677	0.6889	1.4005	3.2103	1.2708	2.9269	0.6114	0.6247	13.8211	3.1576	3.8732	1.2083	0.8142	1.1359	6.1181	2.156	1.6248	1.1103	0.7157	4.405	2.1775	1.1329	1.9279	0.7583		1.2274	1.2811	1.0952	0.485	0.5517	4.6238		0.4986	5.4389	1.6765	2.1067	0.88	0.8594	0.6036	1.7163	0.5788	0.8919	1.9273	2.1974	0.8599	0.8568	1.1166
	0.8226	1.8642	0.9583	0.9019	1.6289	3.0059	2.2007	2.6566	0.62	0.6165	3.1926	1.3173	1.0863	2.5985	0.6872	1.0166	0.9888	3.0679	1.6121	1.0342	0.8237	5.0696	3.3763	1.149	1.1923	0.5835		1.1027	1.2839	2.0253	0.4923		2.5087		0.5261	1.7028	0.9079	3.9464	1.015	0.7648	0.5383	1.1407	0.6456	1.0549	0.6567	2.1649	0.9241	1.0198	0.6868
	0.9506	1.8915	0.9007	0.851		2.24	1.134	3.7306	1.2834	0.6984	4.6287	1.4578	1.0013	2.4533	0.9715	1.4131	5.0295	1.6815	1.6159	0.9361	0.7217	1.2633	2.5596	0.9707	1.2115	0.6732		0.9021	0.5079	2.7749	2.2734		1.5305		0.4841	2.3811	0.9151		0.8356	0.7805	0.5316	3.9517	0.6666	0.9742	1.8653		1.0012	1.9926	0.9708
	0.6918	3.5467	0.8251	0.954		2.8284	2.4914	1.972	0.6877	0.6861	5.575	1.2499	1.0304	2.24	0.9556	1.2809	12.9682	1.1696	1.0329		0.786	1.2483	2.919	1.3343	1.2158	0.6803		0.8832	1.1009	2.4811	0.5493		1.477		0.5323	2.2596	1.0632		0.8597	0.8267	0.598	2.6828	1.7539	0.9678	1.033		0.743		1.9696
	0.8437	3.823					0.6956	2.0322		0.6705	2.9664	1.4302	0.9315	1.7864	0.7452	1.2322	10.4233	1.3224	6.1443		0.6651	1.0785	1.6333	1.4581	1.2416	0.5499		1.0906	10.7345	11.7713	0.5125		1.7009		0.5594	3.7492	1.329		4.4979	28.4038	0.5411	3.5512	1.9434	0.8398	1.8848		0.852		5.5782
	0.7786						0.7555	1.2244		0.9553	5.9236	1.4328	0.7147		1.1296	1.0586	3.9264	1.4344	5.8628		0.8499	1.1142		1.1256	2.9657	0.5633		0.7019	1.5855	6.2366	1.318		0.6447		0.5598	1.6671			4.0984	0.9108	0.4974	1.981	0.6262	0.8455			1.0658		0.7386
	0.7854						1.111			0.7651	9.0724	1.4469			0.6835		5.908	1.5727			0.867	1.0948			0.9201	0.6248			1.1104	3.2376	0.8523		0.7714			1.4623			1.4076	11.9222	0.446	1.0267	0.6365	0.8896			0.9804		0.6446
Sample Ave	0.72576	5.70061	1.37251	0.953192	1.15381	2.08175	1.26683	2.3564	0.871975	0.71888	3.57574	1.42562	1.18306	2.25989	0.815633	1.2778	6.52912	2.62568	2.31455	1.08909	0.776627	2.35263	2.10166	1.14372	7.69561	0.691847	1.95337	0.843014	1.74295	3.43843	0.784627	1.30962	1.24272	1.15286	0.504764	2.05157	1.20616	1.89159	2.00653	3.39119	0.508273	1.67646	0.815953	0.96482	1.26222	1.10063	0.9113	1.02425	1.20531
Group Ave	1.75419	n = 76
SD	1.25898
SE	0.144415
[truncated: 27 more columns]

## Sheet: HPMEC NCF-CF
Stiffness of HPMEC (Human pulmonary endothelial cell) (kPa, Young's Moduli) at non- (NCF), sub- (SCF), full- (CF) confluent and migrating (Mgrt) growing states. Cells were cultured with complete ECM medium (ScienCell, # 1001) in fibronectin coated 60mm petri dishes. Before AFM measurement, the medium was switched to CO2-independent medium without serum.
	MLCT cantilever Type-C. AFM setting: Force dist 3.00 um; Scan Rate 1.60 Hz; Velocity 959.60 µm/s; Sample Rate 2000 Hz; Trigger point 0.5v; Cantilever calibration (Ave): S= 101.10 nm/V; spr= 21.58 pN/nm; The # in lines 22 and 32 in program file "r19th_Asylum.m" is set no more than 0.04 when data process.
Single, non-conf	103117																					110917																								111017
(NCF)	b	c	d	e	f	g	h	j	k	l	m	n	p	q	r	s	u	v	x	y	z	a	b	c	d	e	f	g	h	i	j	k	l	m	n	o	p	q	r	s	t	u	v	w	x	a	b	c	d
	2.3424	0.9989	0.5348	2.4769	1.9693	1.5525	0.8108	0.9862	4.2972	0.9584	0.953	0.5443	0.6667	0.8076	1.5607	1.2957	1.2998	1.1164	1.5944	0.4299	0.7608	3.0353	1.3743	1.854	1.7075	1.7006	2.3562	0.9529	7.4139	0.7862	3.9235	1.0797	1.2577	7.2252	6.4159	1.9985	1.6659	1.562	4.9217	1.0565	4.8667	0.3079	1.4315	3.8529	1.2513	0.9189	1.6557	1.5339	0.8761
	2.2581	0.9342	0.6594	3.2913	2.2479	1.3403	0.9305	1.0059	3.9268	0.5966	0.6916	0.5172	5.4498	0.7425	0.4129	0.651	0.9956	1.1371	1.8263	1.2654	0.7917	2.2451	1.1205	0.8312	2.2652	1.6078	2.2239	1.0171	7.3156	0.6926	3.6196	0.8531	0.609	1.4573	6.677	2.6381	0.8181	1.6727	4.2667	1.0429	5.2384	0.3345	4.8864	3.6945	1.2733	0.9709	14.9692	1.791	0.6837
	2.8679	0.9743	0.6654	2.9251	2.347	1.2703	0.9005	0.7218	3.4891	0.5117	3.1211	0.7002	0.465	0.514	0.4252	1.7804	1.2885	1.0322	1.7628	0.8765	0.6567	3.4016	1.0137	0.6321	4.1186	1.2398	2.225	1.2879	7.7667	0.6889	3.5198	0.8304	0.8448	2.6643	7.6578	1.3835	0.8284	1.106	4.907	4.421	4.2827	1.1094	2.8073	3.6934	0.693	1.2693	4.5994	2.2075	0.668
	3.3661	1.0101	0.7403	2.2535	1.8493	1.0821	0.9123	1.0063	7.3397	0.7492	0.9489	0.6096	0.7569	0.9066	0.4537	2.2451	1.2148	1.0901	1.1731	0.4241	1.3466	3.1477	0.8797	1.3958	4.77	1.3301	1.6224	1.2036	7.9283	0.8401	3.9234	1.0883	0.7538	2.4707	6.7206	2.6461	1.1562	1.365	4.6612	3.5785	4.0526	0.3231	1.9781	2.7576	0.7609	0.9963	5.2541	3.1008	8.5061
	2.9557	0.9424	0.6674	2.5968	1.1984	0.968	0.6903	0.3752	5.3464	1.4853	1.2547	0.5539	0.9638	0.8377	0.4462	1.2462	1.1138	1.3538	2.7028	0.5772	1.0376	2.8408	1.0022	0.7102	1.1705	1.604	1.718	1.6594	8.1378	0.7798	3.6459	1.1126	0.675	4.0251	6.0191	2.088	2.1344	1.0141	4.9517	3.9481	3.7844	0.9324	2.6553	3.8571	0.6501	3.945	2.0444	2.151	6.2596
	1.442	1.0429	0.707	2.2659	1.1705	1.3039	0.5607	0.7285	5.3724	1.9951	1.7368	8.0415	0.8411	0.6409	0.3983	1.3309	0.8692	2.0098	1.3668	0.4527	1.1116	3.8502	0.9246	0.7393	1.0646	1.4218	2.8155	1.1149	7.7423	0.459	3.6406	0.8567	0.623	2.6759	6.901	1.6916	3.1185	0.9165	5.3794	2.2678	3.7921	0.8755	3.6459	2.5935	0.7975	8.2222	4.4765	2.2513	3.6526
	1.7208	5.4527	1.5226	3.4491	2.1497	1.0486	1.3426	0.6884	3.9994	1.2238	0.5732	0.4891	0.9074	0.8406	0.3903	2.8487	1.1953	1.5813	1.4106	1.6596	1.2738	3.9942	0.8829	0.7808	2.7846	1.1586	2.9621	1.0102	8.1006	0.5287	3.6215	1.5908	0.7028	2.5152	7.5353	1.745	7.5564	1.0602	5.3217	3.3864	3.1418	0.3215	1.9313	2.5465	0.884	1.0984	2.1428	2.3512	5.8929
	2.3187	3.0484	1.6583	4.6395	2.411	1.6161	1.1571	0.9251	3.1267	1.2105	2.1797	0.5257	0.7493	0.6096	0.3749	0.4838	0.7919	1.1167	1.36	0.4629	1.2903	3.17	0.9501	1.4082	3.7614	1.1588	3.3371	1.4424	8.0287	1.2012	3.9931	1.2743	0.5939	3.4507	7.1076	1.4999	5.2449	1.1724	5.4801	3.5776	3.5615	0.521	2.5552	4.251	0.7305	6.3172	8.0553	2.7686	1.1531
	2.4227	3.405	0.6822	3.3124	2.6943	5.9392	0.9881	0.7807	6.0716	2.9794	1.6179	0.5233	0.9129		0.464	0.6513	1.9096	1.3904	2.0938	0.5199	1.194	2.5192	0.9298	1.0253	3.9738	1.2024	3.168	1.3429	8.2921	0.4462	2.3232	1.1062	0.7624	2.8409	7.0371	1.3796	4.2291	1.3922	5.3681	1.4107	3.6764	0.9613	2.3029	2.0825	0.9327	1.2144	6.4995	3.0946	1.2267
	2.3182	6.614	0.7039	3.2584	2.2233	1.8782	0.8648	0.7056	4.3497	2.5243	2.0884	1.624	1.535		0.8471	0.5835	1.0263	2.7342	1.4721	0.5615	0.947	4.0331	0.9685	1.1326	3.5922	2.3737	3.0662	1.8553	7.6157	6.0952	3.3324	0.7358	0.4692	2.9246	7.7331	2.4431	3.6107	1.3323	4.9801	5.9181	3.4193	0.3469	1.8518	3.6206	0.7333	1.987	6.0198	2.3883	0.5385
	2.7203	8.5236	0.6603	3.7131	1.8335		0.803	0.5902	5.0514	3.6799		0.5158	2.5926		0.4056	0.5602	1.3461	3.4241	1.1285	0.5671	1.2943	4.7503	0.8587	1.1806	3.2572	2.7733	3.1426	1.542	7.1894	1.8808	1.9428	0.7812	0.4871	3.0933	7.1786	2.5839	0.8607	1.2275	2.9533	2.5363	2.9954	0.979	3.3339	4.1267	0.6577	0.7692	5.2149	2.6434	3.7497
	3.3052	5.0411	0.6892	3.5919	0.827		0.6523	0.8021	6.9039	0.8633			2.5155		0.5241	0.6504	1.3925	1.9234	1.6959	0.5114	1.0997	4.9112	1.1602	1.3489	3.107	1.4368	1.8886	2.9389	6.7375	1.6903	2.3461	0.8269	0.6748	4.7123	6.1613	2.4419	0.7023	1.4046	3.8838	1.5342	4.0061	1.0253	1.9345	4.7211	1.0584	1.163	4.375	2.1353	2.2196
	3.2609	4.5835	0.6989	2.9592	2.2193		0.8607	0.6244	3.261	1.6432					1.0226	0.539	1.298	1.9828	1.8661	0.4988	0.8781	5.0948	1.0413	2.0529	3.4511	1.83	3.1059	1.5824	5.1296		2.2322	0.9857	0.7664	5.1193	5.8218	2.67	5.8501	1.78	2.9186	3.015	3.7977	0.503	1.8833	5.21	0.5888	6.9584	1.4599	2.4399	0.6626
	4.0814		0.697	3.2574	0.7356		0.7229	0.7714	3.9133						0.415	0.5037	1.5383	2.0736	2.0146	0.57	1.213	4.6518	1.1015	2.3202	2.965	2.4532	1.8377	1.2358	6.3356		2.3732	1.0276	0.8483	2.1954	5.6427	2.4059	5.9546	3.017	2.991	2.0874	3.3892	0.3916	1.4774	4.9265	0.6261	28.3779	1.6741	1.6196	0.8482
	4.1136		0.6697	2.6354	3.0272		0.8021	0.6166	1.9352						0.4291	1.5622	1.5571	1.785	1.7787	0.5588	1.1463	3.425	1.0475	2.0019	0.9208	2.676	2.2539	1.4079	6.2086		2.2634	0.9671	0.8201	3.0095	5.2015	2.2693	2.3804	3.9683	4.6396	2.0513	4.0554	0.3613	2.0647	6.5457	0.6021	1.363	3.6078	1.6719	7.8472
																					1.4179	3.0434	0.9331	1.4035	2.5773		2.3555	1.4121	5.7559		3.1402			2.6564									1.9327
Ave	2.76627	3.2747	0.797093	3.10839	1.92689	1.79992	0.86658	0.755227	4.55892	1.57082	1.51653	1.33133	1.52967	0.737438	0.571313	1.12881	1.25579	1.71673	1.6831	0.662387	1.09121	3.63211	1.01179	1.30109	2.84292	1.73113	2.50491	1.43786	7.23114	1.34075	3.11506	1.00776	0.725887	3.31476	6.65403	2.12563	3.07405	1.59939	4.50827	2.78879	3.87065	0.61958	2.41701	3.89864	0.81598	4.37141	4.80323	2.27655	2.98564
Final Ave	2.33017	SD	1.38311	SE	0.30182	n = 79
Sub-confluent	110717																			111317																										111417
(SCF)	a	b	c	d	e	f	g	h	i	j	k	l	m	n	o	p	q	r	s	a	b	c	d	e	f	g	h	i	j	k	l	m	n	o	p	q	r	s	t	u	v	w	x	y	z	a	b	c	d
	0.6112	0.4958	0.966	1.1206	1.4418	1.5088	1.0996	4.2513	7.0124	2.8884	3.9721	5.2566	3.3877	9.4578	6.1631	6.7037	1.2711	9.8278	5.1647	4.0463	0.7626	8.3225	7.5519	2.7008	5.8193	6.6079	0.359	8.5695	4.3375	3.0992	2.2182	0.7209	2.2784	8.6679	1.419	8.3256	0.6991	3.9474	5.2995	3.8081	1.9186	3.0054	4.9867	5.2401	7.3558	0.6487	9.8476	5.4909	5.9302
	1.3533	1.827	0.9897	1.9233	1.6446	4.1426	1.141	4.9369	9.2699	2.7372	2.989	7.2212	3.6898	9.1102	6.5692	6.4901	1.1624	9.5173	5.1433	4.0521	0.8666	7.8123	9.7506	0.9293	6.3575	6.6264	0.7703	8.6644	5.0177	2.6542	2.1326	1.1954	1.7854	8.1507	1.4739	7.9488	0.7485	3.6209	5.6017	4.5848	1.6934	2.9815	4.5638	5.3341	6.9539	0.6344	9.8029	4.5787	5.759
	0.6706	1.1949	3.8384	1.9104	1.3338	3.3043	1.1937	4.8076	9.603	2.4372	2.9721	7.5696	4.124	9.0572	5.34	6.3083	1.2267	9.8224	4.8638	4.0327	1.389	8.2689	10.0141	0.998	6.2782	6.0487	0.9087	8.2845	5.0281	2.159	2.0019	1.1316	1.849	7.6394	1.5535	7.7237	0.7111	4.0168	6.1234	4.7198	1.9601	2.9602	4.6674	4.926	6.7812	0.6175	9.5317	3.3447	5.6433
	0.6249	14.6088	1.4907	2.449	1.342	5.2849	1.1575	5.191	9.7621	2.2856	2.1517	7.431	4.5075	9.0589	6.8617	6.2162	1.1742	9.6387	5.0576	3.5814	3.232	8.2994	9.7126	1.922	6.0034	6.4426	0.7957	8.517	4.8695	2.8673	2.0354	1.3426	2.0216	7.3819	0.9125	7.507	0.6696	3.8834	5.8954	4.6605	2.0932	2.9731	4.8057	5.1301	6.71	2.3956	8.8229	2.6704	5.8124
	0.6763	0.718	1.1872	1.3351	1.8	1.7625	4.1447	5.3429	10.2579	2.2779	1.0036	6.6663	4.0417	8.6539	3.0001	6.0283	1.0919	9.9188	5.3717	3.8548	1.7931	8.2598	9.7028	1.0102	6.1358	6.4058	0.6447	7.39	5.0082	3.1756	2.296	1.2797	1.8643	3.9635	1.6982	7.9078	0.6552	3.9499	6.0621	5.324	1.8083	3.0413	4.7512	4.7402	6.8411	2.0322	9.259	2.3216	5.6213
	0.664	0.4517	1.5169	2.2319	1.8709	1.1427	2.0444	4.6124	9.3889	1.9812	1.2533	7.7115	4.2264	8.8884	1.8734	6.0722	1.0773	9.7467	5.4694	3.6674	0.7345	8.7399	9.87	1.0341	6.2403	6.0504	0.7089	6.7911	4.7467	3.4469	2.0613	0.4817	1.8028	5.5095	1.0683	8.0455	0.6807	4.7757	6.1217	5.5107	1.9373	3.1684	4.8242	5.5439	6.8847	0.602	9.3673	3.3394	5.4346
	0.6034	0.5506	1.3676	0.8827	1.3926	10.4841	2.1924	6.814	9.0901	2.147	2.3894	8.46	3.9678	9.36	2.0343	6.3025	0.9293	10.0408	5.3265	4.7275	2.0622	8.5627	9.4792	1.5402	5.8986	6.2135	0.5845	6.743	4.853	3.6993	1.8129	0.6472	1.5947	6.9436	1.6216	8.5307	0.6637	3.4695	6.4736	5.3932	1.7423	3.1217	5.0021	5.4585	7.0408	0.5953	8.9942	2.6191	4.9929
	0.7108	2.1075	3.7516	0.8682	1.479	1.7329	2.5658	5.5265	9.3223	2.1992	3.5545	9.0861	3.9591	9.1191	2.7039	6.3006	1.5006	9.7106	5.5855	5.3188	2.6218	8.5572	9.5648	1.4138	5.7814	6.2514	0.5592	6.7133	4.6121	3.7429	2.4034	0.7572	1.4188	6.8102	1.442	7.8197	0.5771	3.0646	6.6861	5.4713	1.9366	3.0514	5.1227	5.6249	6.7731	2.2077	8.8048	2.3434	5.0336
	0.5683	1.1119	2.1358	0.8109	1.92	1.0569	2.4237	6.1167	8.8923	2.2717	9.1298	8.2755	3.9085	9.1667	1.51	6.2984	1.0187	10.0415	5.6542	4.9398	2.5597	8.8121	9.1625	1.6396	5.8608	6.4639	0.5429	6.7356	4.7524	3.9244	2.8456	0.9743	1.5352	7.4083	1.3395	8.3244	0.6685	3.0387	6.4948	5.5451	1.8063	2.8919	5.3065	5.4766	6.9823	0.5902	8.8433	2.5049	4.678
	0.6505	1.0975	1.5723	0.7943	1.9467	1.4695	4.3995	5.3518	8.6828	1.4327	3.3292	8.0136	3.7174	9.0563	1.5784	6.1047	1.1265	10.3536	5.5308	5.4213	3.2717	8.809	9.1969	1.7386	6.1634	6.7371	3.0503	5.6515	4.9222	3.7308	2.7353	0.6665	1.0672	7.2653	1.8199	9.1008	1.7109	2.4474	6.7311	5.7163	1.4814	2.9805	5.0529	5.7398	7.147	1.7199	8.1488	3.1561	4.7684
	0.6143	0.5401	1.4202	0.8059	1.9597	2.6039	2.1728	6.3438	8.6135	1.5529	2.0886	7.8664	3.7727	8.1958	2.1209	6.0472	1.1776	10.1328	5.6178	5.111	0.7554	8.7802	9.4339	2.1237	5.8436	6.3981	0.5034	5.2762	4.3237	4.0134	2.7645	0.5016	1.0375	7.5459	1.9343	9.1482	1.9262	2.5912	6.5174	5.7759	0.9598	2.7521	4.8278	5.5642	7.2655	2.9722	8.3657	3.0328	4.5228
	0.3994	0.5204	1.2678	0.7683	1.8255	4.3508	1.3148	6.1056	8.7858	1.791	2.771	7.6172	2.8982	8.037	1.575	6.119	1.2549	10.1781	5.9408	5.3889	0.6017	8.7282	9.667	2.0575	5.8168	6.5278	0.5303	5.6995	5.0319	4.0804	2.5807	0.5259	1.2824	7.3636	2.2512	8.9987	1.3689	2.1936	6.8444	5.4404	1.2613	2.57	5.1338	5.6113	7.2923	2.4278	9.1381	2.8157	4.6288
	0.5718	0.5132	1.5918	0.7614	2.0193	3.1343	1.0525	5.72	8.313	2.0489	2.5088	6.3748	2.8641	8.2711	4.2626	6.3999	1.274	9.8647	6.151	5.5104	0.9373	8.7538	9.5991	1.8502	5.607	6.3351	0.5655	6.1093	4.9636	4.0877	2.3247	1.1776	1.9141	6.6006	2.0749	9.2645	0.9699	1.8912	6.8915	5.2774	0.8822	2.6905	5.2264	5.5713	7.2591	2.624	8.7153	3.2795	4.7457
	0.6102	0.4579	1.5561	0.8286	4.4061	3.5338	1.3107	5.9132	7.6791	2.0961	5.108	2.638	2.6038	8.5285	4.5073	6.6547	1.3168	9.9529	6.2963	5.6032	0.8024	8.3683	10.0205	1.5436	5.6439	6.1664	0.4889	5.4688	4.9069	3.9223	2.2842	0.5499	2.0539	5.946	1.9318	9.0888	0.9756	2.1507	6.6552	5.7913	1.1375	2.6517	5.555	5.6566	7.5736	2.1	8.0889	5.3316	4.0761
	1.5512	0.6051	2.0021	0.6606	4.5292	4.1153	0.9607	6.7166	8.0622	2.0472	6.9662	5.3206	2.6402	8.4835	3.5222	6.625	1.1962	10.7132	6.5256	5.5979	0.726	8.0899	9.8909	1.7869	5.1117	6.1938	0.5878	6.1845	5.2564	3.9579	2.1839	0.5743	2.0057	4.0765	2.1086	9.2796	0.6804	2.6602	6.5125	7.1954	1.7054	2.8223	5.1056	5.6007	7.5375	3.0269	7.6532	3.9383	4.0118
		0.7811	2.413				1.3207		8.3169											6.127				1.6081			0.571		4.9164	3.8608	3.1995												4.615	5.5581	7.1872
Ave	0.725347	1.72384	1.8167	1.21008	2.06075	3.30849	1.90591	5.58335	8.81576	2.14628	3.47915	7.03389	3.62059	8.82963	3.57481	6.31139	1.18655	9.96399	5.57993	4.81128	1.54107	8.47761	9.50779	1.61854	5.90411	6.36459	0.760694	6.85321	4.84664	3.52638	2.36751	0.835093	1.70073	6.75153	1.64328	8.46759	0.913693	3.18008	6.32736	5.34761	1.62158	2.9108	4.97167	5.42352	7.09907	1.67963	8.89225	3.38447	5.04393
Final Ave	4.74703	SD	2.70137	SE	0.427124	n = 70	vs NCF, p=	1.17425e-10	4.697e-10	Anova+Post Hoc
Full confluent	110717			011918																								012218
(CF)	d	e	f	a	b	c	d	e	f	g	h	i	j	k	l	m	n	o	p	q	r	s	t	u	v	w	x	a	b	c	d	e	f	g	h	i	j	k	l	m	n	o	p	q	r	s	t	u	v
	2.2289	1.9357	6.0386	2.47	1.5732	3.34	2.3753	2.4728	1.5429	5.5383	8.4938	3.7043	1.0056	2.6021	1.6982	4.6132	1.9004	1.7708	1.8596	1.0728	3.5285	1.606	3.7519	4.8842	2.4089	2.1459	1.9496	1.3916	3.725	1.6921	4.8838	1.7853	1.7779	1.6074	3.0855	2.0049	1.8392	4.0305	1.4254	1.5225	3.4685	1.8939	6.8879	1.7158	7.3871	1.4868	5.5816	1.4248	4.9448
	4.3559	2.6357	7.56	2.2147	1.7741	3.2379	2.4372	2.4837	1.2277	5.4698	10.6844	2.0486	1.3366	2.8073	1.8655	2.6869	1.6854	1.5657	2.3376	1.1362	4.664	2.6506	2.8648	5.4226	2.3898	1.9636	1.9578	1.2942	3.4736	1.528	4.7896	1.4999	1.8516	2.0118	2.8172	1.8336	2.0606	5.1125	1.4173	1.8752	3.5465	2.5415	7.3109	1.5214	7.6569	1.0694	4.8144	1.5056	4.7119
	1.4578	3.1587	7.5482	2.0182	1.8116	3.0256	2.5054	2.5968	1.3203	5.2161	9.5225	1.8149	1.1504	3.2901	2.2149	2.8001	1.7381	1.4595	2.0539	1.1095	6.2227	1.9937	2.8084	5.4522	2.2542	1.9874	1.522	1.238	3.3901	1.4205	4.2439	1.4892	1.4553	1.7897	3.2215	1.7155	2.6411	4.529	1.2259	1.6482	3.2356	1.9171	8.0179	1.4341	6.093	1.1244	3.3698	1.5891	5.0413
	2.2248	0.7186	8.1465	2.6277	1.641	3.013	2.6582	2.5448	1.4206	5.1798	9.8897	2.139	1.3582	2.973	1.5478	2.0815	1.8154	1.6274	2.3977	0.9779	6.0262	1.9066	2.2546	3.2886	2.2815	2.0611	1.3538	1.1422	3.3038	1.4441	4.0418	1.5979	1.3383	1.4585	2.9253	1.8087	3.1569	5.2021	1.8028	1.6758	3.1388	1.5292	7.2975	1.4877	6.4054	1.3522	4.0703	1.5623	6.4219
	1.6135	0.7073	7.8013	2.0571	2.1508	2.9262	2.4671	2.5222	1.9939	4.7931	8.1405	2.3462	1.2403	2.6715	2.0984	1.9054	2.1816	1.3864	2.2328	8.5725	5.4701	2.0891	2.1732	3.9908	2.3033	1.7322	1.7684	1.1757	4.3845	1.4862	3.2613	1.475	1.4447	1.546	2.7162	1.6006	2.7279	5.4146	1.8706	2.4474	3.1568	1.1836	6.7363	1.5194	4.6153	1.3711	3.8085	1.2728	7.3027
	1.4515	1.5952	7.9572	1.9915	1.8376	2.7199	2.1744	2.5831	1.712	4.1093	7.8689	3.0002	1.3507	2.9412	1.604	2.0203	1.462	1.5308	2.0082	1.08	5.6307	2.6512	1.9503	3.9452	2.4407	1.7103	1.9151	1.2868	5.0884	0.8976	3.1813	1.4742	1.4695	1.4678	2.4101	1.3572	2.1024	6.4674	1.3558	2.206	3.3654	1.2568	6.4142	1.2859	7.3701	1.3027	3.7777	1.6622	6.6914
	2.0894	1.8326	8.1625	1.7864	1.5904	2.7644	1.9827	2.5432	1.9222	3.968	8.1752	1.7423	1.1574	3.1181	2.5926	1.9079	1.2323	1.7252	3.3934	1.0118	5.0983	2.5261	2.2582	4.177	2.4051	1.6001	2.3712	1.3712	4.8498	2.0466	3.1481	1.6015	1.4756	1.468	2.2274	1.517	1.9586	6.2764	1.712	1.9948	2.8113	1.2087	6.2031	1.5617	7.3066	1.4099	4.4698	1.6704	5.9761
	2.2032	0.843	8.1528	1.9049	1.7535	2.6808	1.8789	2.4453	1.7938	3.7032	7.95	1.9282	1.1733	3.1731	1.2802	1.785	1.3306	1.408	4.2597	1.2801	5.6158	2.9487	2.52	0.0219	2.355	1.5434	2.6734	1.1668	4.4249	1.9226	2.7613	1.5881	2.1487	1.3206	2.0503	1.7038	1.7236	5.6617	1.7395	1.6975	2.7022	1.1734	6.4023	1.7385	6.2883	1.4087	4.2536	1.4348	8.7859
	3.6974	0.8945	8.0407	2.3924	1.7523	2.5483	2.2673	2.449	1.7626	3.839	9.3432	2.4586	1.3552	3.1368	1.1379	2.3326	1.3251	1.715	4.1397	1.0687	5.2057	3.3372	2.481	3.913	2.4418	1.5177	2.5561	1.3492	5.0684	2.1415	2.8637	1.7037	1.6215	1.7178	1.8493	1.515	1.8277	3.4509	1.6197	1.5313	2.3756	1.2099	5.9674	1.2203	6.0701	1.5576	2.9337	1.7484	5.811
	4.0172	1.1002	8.018	2.4166	1.7458	2.6458	2.2496	2.5259	1.5876	3.887	8.7968	2.6305	2.7362	2.7194	1.1602	1.6295	1.2434	1.5107	4.2644	1.2554	6.4956	3.2261	1.9778	4.3768	2.0947	1.6152	1.6844	1.3342	5.151	1.9333	3.8771	1.724	1.6992	1.6879	1.9733	1.7058	1.8366	3.8054	1.6221	1.5462	2.7943	0.0115	6.0631	1.3928	5.6165	1.7182	3.2706	1.2823	5.2368
	3.1813	2.718	7.8437	2.2614	1.8844	2.6472	2.2885	2.4301	1.6791	3.7666	8.4783	4.3061	2.5314	2.7847	1.1711	1.5043	1.342	1.494	4.0978	1.922	6.8405	3.1754	1.7839	3.9863	2.0342	1.4413	1.4632	1.302	5.2457	2.2949	4.3656	1.5836	1.7149	1.824	2.4045	1.4055	1.6702	1.8694	1.4444	1.4929	3.4945	1.5208	5.5872	1.1848	5.1906	1.601	3.8266	1.0075	6.7555
	1.2726	1.4311	8.0318	2.188	1.584	2.7621	2.1582	2.4209	1.8045	3.5787	8.3476	4.3605	3.6469	2.5013	1.2429	1.7561	1.2381	1.2085	5.5381	1.3164	6.4292	3.1976	1.815	3.8445	2.0163	1.3761	1.3136	1.4454	4.4633	2.1782	4.8029	1.7353	1.9554	1.6035	1.8968	1.4121	1.7052	2.2478	1.3645	1.4357	3.3136	1.353	6.1817	0.9741	5.1451	1.1629	2.2454	1.1248	6.32
	1.2407		8.1521	2.2861	1.5492	2.7694	2.4191	2.4428	1.7304	3.9582	8.3489	4.3218	4.8801	2.9859	1.413	1.4276	1.0886	1.2995	7.429	1.1062	5.9477	2.8758	1.7419	4.4869	2.3192	1.4632	1.3425	1.5494	5.2309	3.0354	4.4688	1.607	1.4923	1.3016	2.2353	1.3011	1.4935	2.4644	1.4086	1.5414	2.8929	1.1606	6.8947	1.0909	6.6257	7.8552	3.1487	1.4414	5.2957
	1.479		8.2122	2.9215	1.5771	2.751	2.3929	2.3046	1.9764	3.7336	8.5844	3.0052	6.9361	3.0703	1.2202	1.5034	1.2007	1.3287	6.0371	1.3477	5.7194	2.99	1.5183	4.1638	2.3595	1.4549	1.4564	1.3667	5.3733	2.0127	4.8562	1.3312	1.5702	1.3777	2.2012	1.1495	1.4391	3.5622	1.4675	1.6407	3.309	1.2419	6.6708	1.1275	6.9374	8.7132	3.2925	1.1759	5.614
	2.9116		8.384	2.5539	1.1228	2.9856	2.2411	2.2747	1.8482	3.8781	8.712	3.1438	7.0046	3.7791	1.2272	1.5187	1.2437	1.583	5.1945	1.1095	5.9383	2.7852	2.052	4.1666	2.189	1.4384	1.4176	3.2802	3.839	2.2329	4.359	1.5715	1.3544	1.2592	2.4066	1.2409	3.5929	3.3804	1.5055	1.5657	3.5493	1.161		0.8591	4.9015	9.2879	3.1405	1.0278	2.2404
Ave	2.36165	1.63088	7.86997	2.27269	1.68985	2.85448	2.29973	2.46933	1.68815	4.30792	8.75575	2.86335	2.59087	2.97026	1.56494	2.09817	1.46849	1.50755	3.81623	1.69111	5.65551	2.66395	2.26342	4.00803	2.28621	1.67005	1.78301	1.44624	4.46745	1.88444	3.99363	1.58449	1.62463	1.56277	2.42803	1.55141	2.11837	4.23165	1.53211	1.72142	3.14362	1.35753	6.61679	1.34093	6.24064	2.82808	3.73358	1.39534	5.80996
Final Ave	3.90918	SD	2.87956	SE	0.420027	n = 99	vs NCF, p=	1.49605e-05	5.98421e-05	Anova+Post Hoc
							vs SCF, p=	0.0591624
Mgrt
	030518																										030618
	a	b	c	d	e	f	g	h	i	j	k	l	m	n	o	p	q	r	s	t	u	v	w	x	y	z	a	b	c	d	e	f	g	h	i	j	k	l	m	n	o	p	q	r	s	t	u	v	w
	9.6486	5.5635	0.0071	1.8029	1.0198	3.5286	2.6251	5.2054	5.9953	4.7758	1.6467	3.1141	3.2142	5.1413	3.9426	0.5076	2.0993	2.4733	5.2368	0.4962	1.1736	0.6225	0.561	1.0191	1.8574	1.4371	1.1662	2.853	1.2046	3.4762	2.0495	1.2096	1.5674	1.1501	2.3848	3.4347	5.2245	2.3433	2.7486	3.1428	3.4206	2.7199	5.6013	3.3923	4.2682	1.0227	11.5477	1.1081	0.8872
	9.6197	5.5992	1.945	1.2041	0.7107	3.4247	3.5546	5.1901	6.1311	5.1518	1.7678	2.3925	3.8975	7.0315	4.1847	0.4952	2.1653	0.0013	5.0484	0.8172	0.7619	1.0429	1.9589	1.0662	2.0157	1.6571	1.2905	3.8504	1.1729	3.9077	1.7066	1.8111	1.6348	3.2796	1.8768	3.3421	5.3869	1.7305	3.2668	4.3165	0.8759	2.6261	5.5106	0.8135	4.035	0.9488	10.9446	1.5527	2.7839
	9.3787	5.8095	1.8205	1.4606	0.7026	3.4173	3.2199	5.2242	5.9242	4.7719	1.6946	3.2111	3.5505	7.951	4.0782	0.4933	1.8051	2.2639	4.5611	0.6112	1.1832	0.8623	0.7937	1.0173	1.7371	1.5226	0.9342	5.0058	1.0842	3.848	1.9114	1.0226	3.9537	1.3238	2.0315	3.5319	5.6402	0.7532	12.3196	5.1376	1.0627	2.6786	5.2789	5.2887	4.3741	1.0978	11.2112	2.1651	0.8316
	8.6823	5.7618	1.6426	1.3861	0.7244	3.5435	3.7098	4.883	4.924	5.0818	1.5325	1.683	4.0278	7.6747	4.5674	0.8568	0.0122	1.8592	4.9294	0.8004	1.786	0.661	0.5854	1.0361	3.798	1.3212	0.7382	6.5614	0.8155	3.5576	2.3636	1.2736	5.4237	1.3614	2.076	4.0269	5.6299	3.5993	8.2184	8.6582	3.6284	2.4516	5.3579	1.0792	4.4286	1.0349	10.2062	2.5729	0.9784
	8.6434	5.745	1.7046	1.6522	0.7047	3.6738	4.1859	4.5898	4.9101	4.9811	1.2449	1.8802	4.042	8.3596	4.1101	1.0096	2.1566	1.8135	5.9665	0.8077	2.1437	1.2221	0.0323	1.0057	4.3639	1.0889	1.6082	6.1244	0.7362	3.4054	1.4255	1.1315	7.5232	1.7315	3.1739	4.9033	5.7966	4.3253	7.9502	11.0833	5.9726	2.8277	5.5976	2.4926	4.815	0.922	10.0982	3.3801	0.9834
	8.8786	5.6482	1.4799	1.715	0.7177	3.3595	3.9191	4.3099	4.0572	4.9178	1.3306	2.4272	3.8303	6.8387	4.7784	0.6738	2.1541	1.7487	5.2135	0.6803	2.0179	0.4501	0.0105	0.9663	4.0776	1.0452	1.4658	4.8079	0.8223	3.9036	1.6198	1.1855	2.7225	1.7622	2.62	1.3379	5.7941	5.0368	8.2196	11.3103	1.2544	2.9929	5.6006	2.7129	4.9077	0.8484	12.7073	7.7904	0.8619
	9.0667	5.7056	1.4406	1.4446	0.6707	3.5119	2.7981	4.736	4.5621	4.6863	1.4724	4.2975	3.9028	5.7612	4.8519	0.7996	2.0764	1.8229	4.9135	0.7616	2.8361	2.0625	0.0314	1.0047	3.8458	0.9124	1.4607	4.5877	0.7717	5.7138	0.9449	1.2494	1.5854	1.5829	2.6191	1.682	5.7279	4.8645	8.2428	11.1148	2.1699	2.8885	5.4928	2.3408	4.6046	1.0068	8.5202	5.0627	1.1819
	9.1499	5.3001	1.672	1.2128	0.6123	3.7854	2.7609	4.9897	4.1609	4.1199	1.3921	3.4107	3.5833	6.8184	4.143	1.3111	2.1688	1.7961	4.9178	0.7627	2.4931	0.5409	0.0353	0.9005	3.6704	0.9272	1.7584	5.2118	0.6305	3.5186	1.9995	1.3574	3.4992	1.4072	2.9172	4.1201	5.5859	5.218	7.5874	11.4199	2.3082	2.0015	5.6848	1.1099	4.6934	1.4843	10.6595	2.9374	1.0252
	9.0966	5.7637	1.5282	1.3042	0.4544	4.1318	2.7075	5.3915	-0.5077	4.0807	1.4826	3.7012	3.8613	6.6932	4.1752	0.8514	2.0406	1.6031	4.5915	0.7402	2.6396	0.689	0.0069	0.9792	4.2873	1.0182	1.8834	5.8871	0.965	2.7665	2.2838	1.5327	1.231	1.6152	3.0558	2.8472	5.6663	3.1024	8.6918	11.3367	4.1996	2.2636	5.5097	0.8163	4.4957	1.3094	10.5598	4.2415	1.3152
	9.5212	5.6266	4.0208	1.177	0.4996	3.8227	2.6971	5.2598	3.8907	4.3285	1.6314	4.5051	3.8539	8.0301	4.0107	0.7336	1.9076	1.5167	5.0552	0.8199	3.0415	0.6817	0.0085	0.882	4.0066	1.1562	2.0191	5.3416	0.7754	0.9516	2.0188	2.2638	9.106	0.881	2.3729	6.1651	5.7948	2.9986	8.4525	11.0139	3.999	2.2319	5.6111	3.5722	4.5347	1.7722	10.3251	4.1251	1.0001
	9.4713	6.2245	3.9559	1.2015	1.3534	3.7972	3.8857	5.6893	3.7051	4.2138	1.3829	3.5002	4.6352	6.9173	4.1369	0.0262	1.9526	1.7285	4.0753	0.7908	2.698	0.5943	0.0187	0.9234	4.2673	1.1606	2.151	5.2153	0.6925	1.8577	1.5717	2.3859	4.0071	1.042	2.807	1.2568	5.5689	3.2289	7.7962	11.4387	4.2891	2.3455	5.6156	2.5654	4.4571	1.9549	10.391	2.3711	1.0239
	9.3234	6.4751	4.0989	1.0863	1.0129	5.6343	3.5672	5.8976	3.9509	4.0157	1.6052	3.8272	4.0626	6.9302	3.8985	0.0362	1.9386	1.7929	4.0618	0.7904	2.1408	2.6467	0.0148	0.8952	4.4998	1.1501	2.4449	5.5006	0.7246	4.5404	1.6226	1.1468	5.3282	0.9212	3.1249	1.6456	5.6303	3.7558	7.7479	10.7685	4.2154	2.1846	5.4462	1.5636	4.4457	2.0159	10.634	2.1076	1.2437
	9.5197	6.4145	3.9501	1.2	0.7771	5.2388	3.2704	6.2388	3.6742	3.8529	1.5416	4.8159	4.716	6.2572	3.4334	0.0589	1.965	1.839	4.3865	0.8192	3.3913	0.7864	0.0437	0.9128	4.6466	1.1442	3.2051	4.7035	0.8181	2.7782	1.2152	1.261	1.4975	2.4808	2.8055	1.3665	5.5032	4.0937	8.136	10.3777	4.3546	2.4737	5.1776	1.0683	4.3136	2.2559	10.112	1.9123	1.0161
	9.1161	6.5645	3.885	1.4584	0.6817	5.2735	6.2703	6.6781	3.9377	3.7939	1.8489	5.151	5.543	6.9141	3.797	0.0305	2.1888	1.8789	5.0042	0.7789	3.8443	0.723	0.0133	0.7514	4.9106	1.2652	3.4514	5.4943	0.6271	1.6756	1.5382	1.3029	4.8233	1.2065	2.473	1.6391	5.2347	4.2415	8.3836	9.7834	4.4878	2.5889	5.1239	1.0759	4.5716	2.6388	10.3302	1.74	1.0175
	8.8248	6.0691	4.0389	1.3988	0.6146	5.8708	5.6104	6.624	3.979	4.1721	1.7232	4.5765	6.1959	8.1769	3.5598	0.0277	1.9285	1.938	6.5531	0.7745	3.1439	0.5579	0.0197	0.7705	4.2517	1.4388	3.8141	5.0156	0.6336	2.4236	2.3251	1.7344	4.909	1.4892	2.5218	2.0058	5.3398	4.3608	8.0879	9.3071	4.8631	2.6727	5.2549	1.108	4.8796	2.8024	10.5693	1.1173	1.653
																						0.8921
Ave	9.19607	5.88473	2.47934	1.3803	0.75044	4.13425	3.65213	5.39381	4.21965	4.46293	1.55316	3.49956	4.19442	7.03303	4.11119	0.527433	1.90397	1.7384	4.96764	0.75008	2.35299	0.939713	0.275607	0.942027	3.74905	1.21633	1.95941	5.07736	0.831613	3.22163	1.77308	1.45788	3.9208	1.54897	2.59068	2.887	5.56827	3.57684	7.72329	9.34729	3.40675	2.52985	5.45757	2.06664	4.52164	1.54101	10.5878	2.94562	1.18687
Final Ave	3.30191	SD	2.12678	SE	0.281698	n = 81	vs NCF, p=	0.000846847	0.00338739	Anova+Post Hoc
							vs SCF, p=	0.000345225	0.0013809	Anova+Post Hoc
							vs CF, p=	0.116761
		Stiffness (kPa) of HPMEC
				NCF	SCF	CF	Mgt
		HPMEC	Ave	2.33017	4.74703	3.90918	3.30191
			SE	0.30182	0.427124	0.420027	0.281698
			# of cells/dish	79/4	70/3	99/5	81/3
			p (vs NCF)		< 0.001	< 0.001	< 0.01
			p (vs SCF)				< 0.01
			p (vs CF)
		102717 - 020718 Cantilever calibrat
			s	spr
			112.63	21.11
			110.61	15.74
			84.38	22.76
			91.33	21.33					* p <0.01 vs NCF; † p <0.01 vs Mgrt cells; by ANOVA + multiple comparison;
			143.25	20.37
			83.25	23.2
			96.83	22.91
			91.05	23.77
			96.53	23.06
		Ave	101.096	21.5833
[truncated: 50 more columns]

## Sheet: Graph
		* p <0.01 vs NCF; † p <0.01 vs Mgrt cells; by ANOVA + multiple comparison; n > 50 in each growing group.
