# Supplementary material for: Changes in dynamics of tumor/endothelial cell adhesive interactions depending on endothelial cell growth state and elastic properties
Source: PLoS One. 2022 Jun 6;17(6):e0269552. doi: 10.1371/journal.pone.0269552 (PMC9170101; doi:10.1371/journal.pone.0269552)
Supplement: S2 File — (XLSX) [file pone.0269552.s002.xlsx]

## Sheet: MB231 to HBMEC-60
Adhesion of MB231 to HBMEC-60 cells at non- (NCF), sub- (SCF), full-confluent (CF), and migrating (Mgrt) growing states. A MB231 cell was attached on the tip of cantilever and brought into contact with the nuclear region of the endothelial cell for desired cell-cell contact times (0.5, 10 and 60 sec.).
	AFM setting: Force Dist 25 µm (actual 40 µm); scan rate 0.03 Hz; velocity 1.60 µm/s; set point 0.3 V. cantilever calibration, s=110.1 nm/V; spk=11.84 pN/nm																																										s=134.89		s=110.10	®
																																											spk=16.1		spk=11.84	®
	NCF HBMEC-60														SCF HBMEC-60															CF HBMEC-60													Mgrt HBMEC-60
	100417		100517				100617		101017						102017					102417				102517		102617				101217			101317			101417			101517				111617		111717			112717	112817
0.5 sec	a	b	a	b	c	d	a	b	a	b	c	d	e		a	b	c	d	e	a	b	c	d	a	b	a	b	c		a	b	c	a	b	c	a	b	c	a	b	c		a	b	a	b	c	a	a
	87.502	98.5551	189.447	415.69	34.1649	222.844	141.236	0	288.516	326.156	337.103	63.1423	255.926		89.4357	33.9122	32.9634	81.3269	0	111.965	94.391	322.15	154.29	233.16	0	87.337	201.13	41.846		32.9866	37.2047	34.4537	41.4975	95.077	0	0	120.718	57.1658	46.0611	155.873	136.394		79.0194	44.7024	177.28	64.997	77.8918	323.8	138.41
	102.059	125.813	283.483	201.055	154.94	180.955	337.436	0	111.923	307.203	355.938	144	256.957		0	72.0606	69.2451	206.792	71.4134	82.5104	77.893	245.82	148.63	261.85	74.438	68.451	129.69	70.294		56.3253	35.6706	44.2305	74.3372	32.257	65.1353	0	0	31.5325	47.4586	50.8155	130.505		17.0786	47.9484	243.689	184.306	77.0638	306.101	293.55
	64.8105	89.9023	166.697	446.91	79.2024	172.353	177.778	36.5962	155.605	233.402	156.025	156.017	119.081		32.4658	0	0	82.5723	41.7605	111.119	202.51	127.79	136.12	168.02	212.84	46.334	173.06	96.248		95.26	44.7797	0	50.8155	104.965	118.31	0	119.743	0	61.4509	86.0555	108.275		82.1649	15.7972	200.657	175.573	137.122	312.613	287.632
	131.459	147.236	238.156	522.637	135.383	173.795	216.241	34.8945	165.694	291.751	247.632	237.582	322.356		70.1836	30.9601	39.9299	122.866	77.9494	40.26	83.312	345.25	97.782	285.21	325.41	66.553	100.02	135.64		49.003	0	192.518	139.864	53.4195	164.781	65.2307	121.009	0	0	74.5254	146.132		11.2516	78.9162	271.815	218.88	209.033	264.388	309.739
	75.9409	170.556	664.567	395.128	270.225	315.002	128.342	31.1973	56.1861	212.866	270.06	286.077	248.789		95.7473	124.771	38.2541	109.593	0	134.672	64.305	269.2	123.44	220.78	280.42	79.099	79.241	37.512		53.6955	67.5382	78.3645	84.0986	54.5179	65.7335	33.7008	111.988	72.1689	93.0375	75.763	85.2898		35.2555	79.2798	206.973	136.737	131.656	306.511	276.221
	191.892	46.0276	302.727	136.074	71.2304	270.081	47.8943	0	162.896	300.657	211.886	42.155	338.705		57.2793	0	32.1667	132.284	32.1667	218.734	50.15	160.38	0	102.97	567.8	33.464	49.423	74.611		142.889	112.112	54.5385	41.9126	117.848	40.3863	0	76.1368	0	181.231	131.709	188.298		46.8759	60.3835	270.75	144.042	178.783	313.232	319.808
	83.8743	62.3765	508.48	285.594	158.456	70.0237	158.882	163.368	103.969	156.182	365.106	202.553	283.805		175.865	0	0	0	105.614	75.1829	85.089	188.7	60.11	191.7	65.073	156.94	243.58	0		136.02	31.5067	36.818	79.8934	183.412	175.927	73.9118	89.0102	0	143.464	115.461	55.4564		33.2135	47.2807	148.883	112.182	113.677	197.989	182.502
	51.9551	74.7085	147.816	438.925	215.707	235.173	0	32.4039	104.678	197.793	86.2695	52.8472	457.997		77.6555	31.0606	0	32.752	39.1229	128.641	152.36	145.41	103.47	121.02	232.58	121.47	300.36	0		35.3612	0	61.7577	100.886	236.64	130.809	81.3398	128.739	71.4521	0	46.5072	117.756		80.2544	72.8547	295.045	171.99	168.832	183.658	274.333
	149.316	102.025	268.877	552.708	105.176	333.649	140.04	0	167.96	194.968	333.079	148.45	482.38		35.5288	33.5848	0	39.6747	62.5983	84.8901	228.26	140.03	142.86	158.01	115.8	45.053	200.34	87.146		92.2795	37.1196	53.5433	119.393	80.6746	70.7946	117.093	84.4054	0	175.935	45.5558	56.8306		89.923	52.8085	111.333	76.8967	130.635	300.706	311.796
	41.183	133.318	568.435	316.487	609.886	387.903	100.254	0	147.122	101.404	457.546	111.367	176.987		104.885	0	30.8131	133.035	49.6604	145.743	103.52	153.07	54.392	106.67	51.906	116.97	285.01	106.69		41.415	47.4096	50.4416	126.506	91.1708	138.843	0	96.7193	0	0	84.3049	75.4226		13.6134	21.0491	219.807	53.653	148.762	216.32	167.004
Ave	97.9992	105.052	333.868	371.121	183.437	236.178	144.81	29.846	146.455	232.238	282.064	144.419	294.298						32.2389	51.3363	109.07					72.006				73.5235	41.3341	60.6666	85.9204	104.998	97.072	37.1276	94.847	23.2319	74.8637	86.657	110.036				186.355
Ave	200.137	SD	97.2016	SE	26.9589										73.9046	32.6349	24.3372	94.0895	48.0286	113.372	114.179	209.78	102.109	184.939	192.627	82.1671	176.185	64.9987		74.1898	SD	26.9429	SE	7.77775	p=	0.000377608	(vs NCF)	0.00151043	Post Hoc (Anova)				48.865	52.102	214.623	133.926	137.346	272.532	256.1
															108.097	SD	58.7608	SE	15.7045	p=	0.00788946	(vs NCF)	0.0315578	Post Hoc (Anova)											p=	0.0898104	(vs SCF)						198.965	SD	100.619	SE	29.0461	p=	0.977583
																																																p=	0.0112542
10 sec																																																p=	0.000644284
	113.999	293.592	1295.53	823.621	510.179	661.571	856.443	354.943	336.317	963.666	371.848	374.084	1058.74		223.099	68.3092	33.4017	338.48	175.984	370.964	255.81	359.22	573.98	442.57	741.94	457.74	387.1	183.82		324.367	67.6285	187.576	218.366	304.424	608.561	74.3037	208.612	77.3951	380.272	196.509	576.688		242.547	217.649	751.226	456.644	411.723	955.169	453.583
	70.3924	192.018	956.532	932.5	643.77	544.063	682.414	471.631	352.841	761.106	711.113	402.899	1251.67		286.19	150.221	81.8555	156.966	110.026	250.019	386.56	317.56	545.28	325.64	770.37	420.13	147.93	190.93		246.557	171.425	177.629	241.122	203.267	499.574	123.317	35.6139	97.7094	47.0718	217.721	199.297		113.494	83.6319	1180.73	501.915	461.578	777.381	629.639
	154.009	418.296	593.414	749.514	594.344	412.598	745.829	528.678	451.974	832.707	847.264	513.18	1229.55		104.191	107.713	213.539	257.321	259.75	108.974	589.96	315.53	430.18	381.63	551.48	382.08	410.36	357.51		408.615	158.371	280.128	372.849	212.368	498.94	202.442	178.126	155.246	157.203	315.554	85.1299		198.381	178.038	708.238	502.398	489.044	719.443	465.927
	164.742	194.607	862.883	594.074	933.317	886.779	926.443	307.407	569.895	1275.97	992.878	520.647	1125.7		225.482	108.832	73.6024	385.459	174.785	238.832	489.73	345.5	553.51	261.54	710.14	361.43	813.21	338.02		176.44	240.34	325.999	419.526	351.457	278.293	79.5402	78.0912	42.1576	112.929	229.006	495.32		206.951	218.525	675.749	715.193	405.146	830.047	437.332
	269.573	213.294	786.618	1115.52	888.488	715.431	831.854	233.369	595.149	1334.69	798.849	756.756	990.13		170.458	85.6275	194.831	281.152	257.293	502.351	570.97	340.05	399.41	216.77	478.76	391.32	265.93	237.67		363.742	221.653	363.894	463.36	294.657	824.604	39.141	136.765	121.716	88.3296	194.599	433.323		226.497	194.207	438.15	810.502	434.58	852.475	432.147
	271.914	202.179	1013.29	820.094	612.013	601.257	649.834	161.061	446.346	827.128	850.799	454.036	950.452		154.615	146.681	109.273	156.056	147.452	345.986	541.08	396.69	354.55	346.06	684.94	363.4	788.26	322.44		353.104	199.758	461.153	376.995	72.816	894.71	69.2683	236.385	115.309	294.451	344.351	417.206		84.0161	184.92	645.281	607.406	370.262	712.886	664.315
	90.3819	235.854	1342.01	548.492	995.717	758.617	874.8	225.201	230.164	754.951	633.864	643.265	878.902		68.4432	70.4698	84.3435	112.076	120.741	537.895	433.44	393.11	275.94	732.25	865.09	388.96	272.38	263.64		189.514	151.686	211.951	355.662	266.928	487.247	105.73	141.288	203.009	125.403	143.683	400.07		126.679	36.4931	728.3	444.33	340.562	533.926	465.825
	82.2912	180.692	1050.97	625.524	835.02	509.622	735.526	762.106	526.358	1074.87	889.437	372.895	1331.81		101.713	77.1218	157.435	219.082	258.208	310.31	467.32	278.43	367.55	617.63	428.32	131.19	393.89	99.733		325.53	203.695	364.591	286.324	288.975	520.201	104.573	240.585	58.803	260.647	0	394.793		158.322	104.452	304.417	722.855	513.021	991.402	386.972
	139.929	356.134	785.414	989.184	614.733	420.576	644.613	535.34	249.723	497.947	777.833	467.565	1107.03		253.214	312.659	205.01	246.175	156.089	214.722	408.78	281.62	307.59	429.69	593.49	211	641.35	392.26		104.681	198.639	387.561	278.741	277.313	687.067	88.3811	188.017	34.1778	219.931	99.0372	342.598		150.551	142.03	799.44	410.897	535.302	738.16	533.69
	110.008	155.069	1511	823.758	1640.32	752.631	370.211	388.275	345.54	675.713	848.92	559.757	628.393		242.815	160.978	65.7463	229.401	182.834	352.088	580.73	672.5	290.95	444.75	677.53	428.49	425.18	219.48		264.697	208.746	409.512	85.9601	223.785	713.196	164.595	223.767	43.4158	115.082	235.983	457.427		111.462	98.1322	647.53	462.233	502.171	657.465	487.549
	149.448	319.465																224.641				404.71	323.77			278.84		120.02															109.093
Ave	146.972	251.018	1019.77	802.228	826.79	626.314	731.797	396.801	410.43	899.875	772.281	506.508	1055.24		183.022	128.861	121.904	236.983	184.316	323.214	472.438	373.175	402.065	419.853	650.206	346.78	454.559	247.775		275.725	182.194	316.999	309.89	249.599	601.239	105.129	166.725	94.8939	180.132	197.644	380.185		157.09	145.808	687.906	563.437	446.339	776.835	495.698
Ave	649.694	SD	276.563	SE	76.7047										324.654	SD	145.257	SE	38.8215	p=	0.0010249	(vs NCF)	0.00409961	Post Hoc (Anova)						255.03	SD	133.214	SE	38.4556	p=	0.000264536	(vs NCF)	0.00105814	Post Hoc (Anova)				481.436	SD	194.738	SE	56.2159	p=	0.107616
																																			p=	0.235791	(vs SCF)											p=	0.0336185
60 sec																																																p=	0.00430501
	414.571	625.145	2677.94	3086.93	1185.28	836.479	474.81	1597.89	673.609	1901.28	1636.97	1215.45	1727.16		221.568	327.363	204.185	585.671	429.463	202.84	915.85	594.82	789.3	739.75	1346.9	447.4	722.5	876.79		77.23	430.932	415.904	259.262	324.137	948.537	95.9691	207.539	281.964	226.129	380.365	693.936		429.594	176.556	1453.83	872.78	698.606	715.843	751.742
	594.154	720.871	4283.74	3241.27	1098.04	777.238	755.402	401.684	1747.28	1548.51	2511.21	1374.9	2200.76		267.069	363.35	223.775	359.596	558.996	1121.8	606.92	1108.7	1154.5	1136	1359.6	599.86	953.78	617.99		736.516	501.49	365.256	240.735	202.751	933.265	228.681	198.453	317.008	222.292	275.903	584.178		341.391	144.273	1582.42	1034.47	580.75	499.424	876.994
	264.574	909.063	546.992	1021.69	742.23	1509.11	374.674	934.359	3546.03	2298.54	1381.18	908.95	1737.73		42.3742	357.005	121.914	731.241	96.3042	811.43	1027.4	361.27	909.77	1109	1104.3	577.74	599	698.93		65.3622	277.375	400.632	441.857	279.561	825.643	189.463	131.905	233.99	298.842	261.217	739.966		306.231	136.894	1407.56	888.68	554.569	807.462	1016.86
	548.941	366.277	3158.56	605.116	999.907	1353.11	713.224	679.227	1342.71	1104.39	1167.7	907.885	1974.55		229.909	203.04	284.349	446.51	301.273	377.12	588.55	703.75	703.25	1267.2	1066.5	672.39	763.66	674.47		249.436	295.443	314.556	434.047	201.565	1031.98	161.063	285.223	307.335	150.322	226.399	409.899		295.5	137.415	846.905	1127.52	712.72	1065.01	1119.07
	312.966	555.827	1216.53	1312.97	1263.93	360.171	1394.85	648.947	1060.38	1634.99	1295.63	974.608	1799.33		198.301	148.102	220.212	150.036	116.103	1290.3	515.03	463.67	1219.2	899.51	907.36	301.56	619.44	645.22		508.423	235.258	332.047	325.957	403.164	656.151	0	259.894	293.394	116.397	115.087	695.831		322.892	262.596	680.61	822.211	698.183	1148.47	974.822
	342.928	472.515	1913.75	1598.88	537.687	2040.54	1992.91	808.036	1137.87	2046.9	1437.59	1065.3	1549.52		283.648	341.133	225.889	201.612	161.911	668.45	659.62	565.06	910.88	846.74	1008.7	637.85	702.76	537.16		112.777	195.78	358.55	517.994	204.164	1084.04	146.313	268.913	157.224	216.202	235.31	514.871		234.751	149.133	601.294	1092.47	704.618	983.283	1340.61
	450.602	617.701	1477.7	2625.71	2138.11	1241.42	473.802	696.313	1587.39	2249.57	1221.83	1069.29	1555.84		257.133	327.832	181.197	494.619	205.915	885.97	618.25	729.03	916.05	834.46	958.36	599.65	609.37	735.71		390.35	62.722	409.723	499.391	274.167	517.653	252.889	86.5609	290.13	292.44	140.522	649.02		225.28	282.761	992.739	1425.82	589.525	878.517	797.737
	435.494	409.213	952.443	2665.44	2877.23	416.827	1902.81	1020.07	1260.86	1975.09	1188.59	834.615	1853.35		193.289	311.586	211.376	408.218	408.458	916.42	324.77	746.49	1230.6	1066.2	1278.7	394.5	540.08	794.44		636.819	291.568	520.482	445.288	359.3	490.158	87.3498	144.204	378.761	206.217	193.145	722.929		158.186	239.667	1230.92	992.552	670.459	1046.58	976.797
	525.218	280.229	1595.23	3338.55	1430.76	612.717	498.847	559.558	485.579	1929.3	1529.93	1017.55	1293.17		298.36	194.599	236.341	401.561	216.772	695.24	353.5	628.15	709.95	935.4	977.95	382.38	824.64	742.51		552.641	253.113	416.401	365.9	163.466	612.137	137.046	330.433	220.601	179.761	165.369	728.152		185.923	119.991	731.024	913.764	754.278	1021.38	701.834
	239.75	364.946	802.392	2505.83	1129.56	1307.62	569.562	884.719	546.909	1917.2	1635.29	1211.85	1698.51		343.289	131.714	365.926	421.932	258.675	1011	565.15	676.3	982.6	1019.9	983.72	398.78	694.99	587.92		364.165	79.3984	518.107	510.62	137.247	587.6	168.396	205.539	243.274	233.216	280.706	694.266		136.84	170.296	612.821	911.054	752.585	696.464	1173.23
			673.248					429.396													641.3			856.96	1167.9		634.94	768.61				413.323											218.066				819.162
																								973.02			884.48
Ave	412.92	532.179	1754.41	2200.24	1340.27	1045.52	915.089	787.291	1338.86	1860.58	1500.59	1058.04	1738.99		233.494	270.573	227.516	420.1	275.387	798.057	619.667	657.724	952.61	973.678	1105.45	501.211	712.47	698.159		369.372	262.308	405.907	404.105	254.952	768.716	146.717	211.866	272.368	214.182	227.402	643.305		259.514	181.958	1014.01	1008.13	685.041	886.244	972.97
Ave	1268.08	SD	516.258	SE	143.184										603.293	SD	282.036	SE	75.3773	p=	0.000454968	(vs NCF)	0.00181987	Post Hoc (Anova)						348.433	SD	178.974	SE	51.6655	p=	1.02696e-05	(vs NCF)	4.10783e-05	Post Hoc (Anova)				765.834	SD	312.443	SE	90.1946	p=	0.0103021
																																			p=	0.0159515	(vs SCF)	0.0638059	Post Hoc (Anova)									p=	0.193108
																																																p=	0.000880241
	Contact	0.5				10				60				sec.
	States	NCF	SCF	CF	Mgrt	NCF	SCF	CF	Mgrt	NCF	SCF	CF	Mgrt
	Ave	200.137	108.097	74.1898	198.965	649.694	324.654	255.03	481.436	1268.08	603.293	348.433	765.834
	SE	26.9589	15.7045	9.98	29.0461	76.7047	38.8215	38.4556	56.2159	143.184	75.3773	51.6655	90.1946
	p vs NCF		< 0.05	< 0.01			< 0.01	< 0.01			< 0.01	< 0.01	< 0.05
	p vs SCF				< 0.05
	p vs CF				< 0.01				< 0.05				< 0.01
	n	13	14	12	12
																*p< 0.05; **p< 0.01, analyzed by single factor ANOVA and multiple comparisons. n> 12 in each growing-state group.
																NCF - non-confluent; SCF - sub-conflent; CF - confluent; Mgrt - migrating
[truncated: 5 more columns]

## Sheet: Ruptures 231-HBMEC-60
11/1/2017 Rupture distribution analyses for MB231-HBMEC60 adhesion on different EC growing states. Cantilever calibration s=110.1; spk=11.84;
0.5				10				60					Bin	0.5 sec				10 sec				60 sec
NCF	SCF	CF	Mgrt	NCF	SCF	CF	Mgrt	NCF	SCF	CF	Mgrt			NCF	SCF	CF	Mgrt	NCF	SCF	CF	Mgrt	NCF	SCF	CF	Mgrt
12.025	13.8868	17.7636	19.9482	15.1683	14.1499	26.4365	9.2045	22.6556	11.1429	27.7674	12.3474		0	0	0	0	0	0	0	0	0	0	0	0	0
15.1017	12.042	20.6437	10.8443	17.663	12.7416	26.2879	25.3368	22.5782	17.6553	12.1009	9.1839		1.5	0	0	0	0	0	0	0	0	0	0	0	0
12.3113	12.1395	12.9443	31.6511	35.829	13.4968	40.1794	18.6745	30.5377	14.4207	38.2959	10.9062		3	0	0	0	0	0	0	0	0	0	0	0	0
25.7725	11.0438	28.3401	17.8108	12.121	22.295	35.8104	17.4936	18.4322	11.3549	26.9456	72.0683		4.5	0	0	0	0	0	0	0	0	0	0	0	0
12.1473	12.723	29.6896	17.0786	32.4675	19.1549	33.3234	10.3312	17.2761	11.9925	17.9106	28.1807		6	0	0	0	0	1	0	0	0	0	0	0	0
15.2967	21.1916	13.9859	33.2135	14.6188	14.283	29.8505	9.4056	23.2995	12.2061	15.7316	46.7856		7.5	0	0	0	0	0	0	0	0	0	0	0	0
17.29	11.8641	29.7592	26.956	21.4098	12.6178	13.0882	10.0347	36.1896	13.4287	15.1992	16.0679		9	0	0	0	0	0	0	0	0	0	0	0	0
15.5459	27.7241	11.553	13.6134	14.8943	25.3067	29.948	13.3607	21.2365	21.2984	16.329	15.3769		10.5	0	0	0	7	0	0	0	20	0	0	0	20
11.6923	10.9974	12.0807	26.0897	11.9136	16.6865	26.1981	17.3725	13.5541	17.4278	18.1768	11.3625		12	158	129	77	140	525	210	189	308	619	410	175	432
14.1097	10.9339	32.9024	11.2516	19.2184	24.9322	21.1483	12.4609	11.4601	12.0931	25.9908	17.0425		13.5	187	116	74	158	488	233	213	310	653	449	169	467
23.7359	11.1475	16.606	25.8473	15.9792	14.5059	19.873	27.1958	30.3675	17.6893	21.6249	9.3515		15	117	88	35	122	378	186	133	200	409	250	84	355
21.9901	11.6567	33.8094	37.0371	18.6519	14.2443	36.6368	19.7162	14.5399	24.5917	39.2338	11.2388		16.5	90	60	29	81	307	136	72	188	361	196	92	286
13.9023	25.9598	16.8412	11.9942	18.3672	11.4416	17.1647	12.3062	25.0266	11.5499	21.2581	15.7843		18	83	48	21	67	199	112	76	165	262	168	63	190
13.585	14.4192	16.2516	9.8387	16.2748	31.7557	17.095	10.8082	21.0338	23.4078	17.5067	19.4532		19.5	39	41	22	65	179	114	49	115	187	128	52	189
24.7202	23.1431	11.259	15.0881	32.6579	15.0676	17.7976	21.4436	19.8575	14.3697	11.8223	10.6148		21	39	39	19	43	95	74	48	93	172	108	38	154
12.1364	11.4818	25.6317	55.2089	30.9679	11.4927	29.4203	13.4664	13.0279	29.2253	22.3539	22.9055		22.5	29	17	17	39	106	57	34	72	149	98	47	139
13.2678	11.9399	29.4141	22.8101	11.8409	12.8963	13.9704	16.0962	22.2347	13.4225	34.4563	12.0432		24	33	30	12	45	77	91	48	77	118	99	36	111
28.7873	19.4877	32.2308	40.6467	11.5375	12.4785	40.2428	21.5107	26.8992	18.9692	46.3575	18.6926		25.5	32	22	12	31	62	55	37	60	93	93	38	106
23.5656	11.2729	35.4359	26.4661	16.2779	12.5326	20.7877	30.0371	25.5636	13.5092	11.2883	24.4344		27	23	11	15	34	67	60	46	51	87	70	40	81
45.5836	11.4756	22.1047	35.2555	19.6331	18.1443	37.3116	41.8121	15.7904	13.6547	12.2943	14.5802		28.5	24	13	13	20	49	37	26	53	78	70	52	91
31.1861	16.0782	21.2256	18.3909	16.3491	12.4026	22.5953	22.5548	14.7581	18.4244	29.8242	34.8842		30	22	10	11	15	32	26	30	56	90	65	33	85
17.0935	25.9923	28.8399	26.5409	34.7162	15.7563	34.2411	40.4688	21.2551	12.4011	17.8085	18.7545		31.5	16	9	12	22	37	43	27	43	80	60	48	73
20.1036	25.4212	17.9632	12.8296	12.0916	27.1685	36.1323	16.3283	24.1832	15.7238	28.6449	18.3162		33	20	14	9	19	48	28	34	33	74	61	47	58
26.6531	11.7557	12.9815	13.0771	24.0392	18.0669	23.3815	9.1039	41.5119	24.4818	29.3042	14.4642		34.5	16	7	6	12	29	21	27	36	76	43	45	56
12.5806	30.7203	24.8595	10.9629	11.4834	16.6184	15.0847	24.5195	47.8401	25.4352	39.7801	30.1737		36	13	8	7	12	40	23	22	42	70	36	42	52
15.2255	18.9847	19.8003	32.6437	44.2511	11.8223	26.2987	32.1822	19.3576	15.1419	35.7733	9.1555		37.5	19	7	9	17	39	26	24	24	51	52	46	54
26.7801	13.13	12.5466	9.2767	26.8698	12.1132	13.0573	25.03	28.8863	13.2368	15.7594	13.0642		39	18	4	6	9	37	30	21	32	62	42	38	55
31.5173	10.9386	11.1847	19.8786	16.8025	12.6394	31.7293	11.5481	22.6603	13.3002	30.0161	30.1557		40.5	12	13	4	15	40	19	22	41	66	37	43	44
14.4532	21.3262	26.6392	18.5946	17.5578	20.1593	16.7577	26.0639	37.6243	26.3359	32.0156	13.0874		42	19	7	2	11	31	11	27	26	56	42	24	42
38.9026	16.8784	13.5402	32.4813	16.6865	16.9124	21.7828	35.9491	26.0264	12.9892	43.8813	23.8801		43.5	16	2	4	7	36	20	16	21	57	35	35	39
36.4945	32.237	13.2693	14.3714	13.2879	23.7529	21.8632	144.245	23.7142	14.6854	20.2274	14.8252		45	13	6	1	13	34	20	13	25	64	35	25	33
47.3913	18.0607	40.5399	9.3618	38.4708	17.0656	26.4937	18.6333	31.5049	14.7241	37.8703	35.4747		46.5	4	5	3	9	23	16	10	21	59	26	19	35
39.955	17.9277	38.2479	11.7467	22.959	13.9363	23.4573	17.5169	20.5106	16.8071	27.6297	25.6823		48	6	3	0	9	32	20	8	21	50	33	12	25
22.8027	16.0334	18.9119	9.3772	13.7026	10.9154	15.6542	25.8345	21.4702	13.8636	18.0267	15.181		49.5	4	5	1	9	19	13	3	25	45	29	10	31
33.0294	23.9819	15.9018	16.4521	22.3601	23.4279	13.1037	20.5386	16.541	18.3347	27.5276	20.5232		51	10	3	1	7	22	10	2	22	39	19	8	35
39.2709	34.382	22.2811	9.1117	16.0875	21.9639	28.5443	25.4967	36.0782	12.853	34.4841	10.1069		52.5	6	5	1	4	19	12	3	24	37	22	5	24
28.1915	41.0414	12.3376	21.0491	13.0542	18.7989	17.7063	9.9573	27.6916	12.5141	36.7018	11.6075		54	1	1	0	1	25	10	3	17	33	21	7	29
11.6103	31.4802	13.3885	9.6428	17.9849	26.2121	35.0552	32.966	12.3918	14.3047	13.1672	9.5706		55.5	4	3	0	6	14	11	1	13	38	20	3	26
16.3754	40.54	29.0473	9.0601	31.2929	43.6089	33.0495	30.9601	18.1041	14.413	13.3683	17.4988		57	4	6	0	4	20	6	2	13	26	26	3	23
13.7955	16.7592	28.4577	16.4469	25.7586	28.1064	40.817	10.5349	12.6441	17.2436	39.4551	26.7085		58.5	0	0	0	5	12	7	2	9	26	15	1	21
11.2884	32.2633	26.8791	21.0363	30.6924	22.4916	21.741	30.3903	13.8001	14.1515	34.5801	30.6223		60	2	1	0	1	13	7	1	11	29	20	3	23
12.0359	14.2257	21.4113	12.0819	10.9649	23.3149	30.9215	18.5044	26.7166	18.5312	36.6663	24.4808		61.5	0	0	0	1	9	6	1	8	25	17	3	20
23.6136	11.7882	12.497	20.5	13.2523	18.5838	35.9311	36.0316	21.7332	22.8584	25.9706	36.9804		63	4	0	0	3	10	2	3	6	22	14	2	14
13.8404	11.7728	22.3322	22.6606	16.021	19.1735	14.1484	49.3794	17.7946	20.2553	40.8727	20.139		64.5	2	2	0	0	15	2	0	7	27	11	0	17
37.4416	13.7522	14.509	15.3331	46.2166	10.8674	62.2129	22.3151	16.4884	20.4967	25.2556	32.3317		66	1	4	0	3	8	2	1	13	21	14	3	7
28.5985	17.9137	26.5495	14.838	18.703	18.296	36.3227	28.9825	11.635	13.0604	23.154	30.4934		67.5	1	2	0	3	9	1	0	5	18	10	0	8
35.5644	20.3559	26.1718	20.0952	11.5081	14.3944	13.1455	22.1449	16.6045	20.4425	25.3346	28.1497		69	1	0	1	1	5	2	1	4	21	7	1	9
12.952	13.8775	32.7368	13.8042	19.4969	33.1454	36.6647	45.8832	32.1178	11.1135	45.7802	13.4819		70.5	1	0	0	3	6	1	0	1	11	4	1	10
33.0495	15.3447	32.1395	43.5782	11.9848	15.0537	30.3257	20.9615	18.361	13.4426	43.0409	22.805		72	0	0	0	2	5	0	0	6	18	9	0	9
23.1215	11.8145	30.2777	15.7972	12.0498	34.3154	29.442	25.8216	11.878	18.1257	35.9977	26.0304		73.5	0	0	0	0	8	1	0	2	5	6	0	10
29.7422	14.3774	20.6809	21.2953	19.7802	22.0459	36.7096	42.699	24.7619	20.1794	40.0602	33.3476		75	0	0	0	1	5	1	0	4	16	4	0	6
44.8439	23.2406	16.1262	12.9381	12.2308	16.7066	31.0701	36.5137	35.2966	20.6174	31.7293	14.3662		76.5	0	0	0	3	3	2	0	7	8	8	0	11
30.5593	18.6442	12.6425	13.2244	16.5255	11.4447	11.0005	45.1819	38.0762	23.2762	35.8538	36.225		78	3	0	0	2	6	1	0	1	7	3	0	2
30.3504	17.68	22.1	35.4189	15.6914	23.3614	17.0176	37.2975	51.9258	13.3436	30.4897	15.1088		79.5	0	0	0	0	4	3	0	4	9	1	0	3
19.5774	20.0138	18.3981	15.9219	35.2146	28.9328	11.3023	39.1719	27.7318	31.9924	45.172	21.4256		81	0	0	0	0	4	1	0	3	5	2	0	7
22.9853	20.1593	11.0701	13.3266	34.5692	19.76	24.2621	37.1377	35.0474	25.2943	24.765	26.1026		82.5	0	0	0	0	7	2	1	0	11	1	0	8
11.8331	18.5838	20.8604	42.9914	26.9116	17.6615	12.5512	34.9306	39.2431	24.5375	39.6872	21.1239		84	0	0	0	0	3	2	0	3	7	4	0	2
37.3255	19.8715	11.6938	13.2059	18.4538	23.9649	13.1981	35.4747	16.9805	15.0429	38.463	24.9682		85.5	0	0	0	1	5	0	0	0	4	1	0	4
34.2907	18.3084	37.0702	14.2242	54.1559	17.5392	57.9739	44.2976	32.7229	42.7205	41.8198	26.9715		87	0	0	0	0	0	0	0	0	7	2	0	4
37.6614	17.7218	13.9812	13.8806	17.0084	20.4271	31.2682	28.4334	13.1734	21.8617	35.1883	43.1992		88.5	0	0	0	1	3	1	0	3	5	2	0	3
41.2286	22.7593	20.896	13.3513	13.2755	33.4426	17.1724	34.6367	20.1082	31.9383	25.1473	24.816		90	0	0	0	0	4	0	0	0	7	1	0	5
27.7318	12.7865	26.178	26.3823	11.3116	15.2394	20.3899	36.5808	35.7903	51.2572	35.4529	24.8908		91.5	1	0	0	0	2	0	0	1	8	0	0	4
27.6281	13.0542	14.7736	12.2649	22.3198	31.1892	47.2721	36.7251	41.2534	20.6344	28.8724	15.5832		93	0	0	0	0	4	0	0	2	10	2	0	4
37.0702	13.7676	22.3693	14.1979	11.1599	23.3691	39.4891	9.5113	37.1491	40.7071	24.2698	29.4621		94.5	0	0	0	0	1	0	0	1	7	0	0	0
13.8512	11.9585	46.1222	17.5191	14.9763	44.3873	29.4481	15.6889	40.102	30.0749	34.1065	27.7682		96	0	0	0	0	1	0	0	0	3	2	0	3
15.7796	12.3191	11.0129	27.3202	13.3451	23.595	17.6026	11.1511	15.385	30.0053	37.926	29.9417		97.5	0	1	0	0	3	0	0	0	0	0	0	0
12.2448	19.3081	10.9169	12.6781	12.87	39.1719	11.2079	12.1798	28.99	23.431	35.9002	27.2293		99	1	0	0	0	3	0	0	0	4	0	0	1
12.8174	13.3188	11.2992	30.1755	17.6754	47.4779	26.062	68.0797	11.6273	39.3235	27.8804	20.1364		100.5	1	0	0	0	2	0	0	2	3	1	0	4
18.2418	11.6164	16.8428	12.9103	22.5195	22.083	28.9777	9.3257	29.51	34.0461	37.2528	25.2389		102	0	0	0	0	1	0	0	1	3	0	0	0
15.21	17.8688	23.79	44.3935	15.7501	22.9203	39.6965	9.0601	26.7878	34.9391	13.5386	27.3066		More	2	0	0	1	22	1	1	11	61	3	0	12
16.6663	18.4956	11.1197	49.4326	19.9334	14.2335	33.9115	16.6403	16.3429	15.6588	35.9389	35.4644		Sum	1097	742	424	1084	3293	1775	1277	2362	4669	3007	1393	3671
46.9966	11.6319	12.6054	17.4278	11.9229	19.1874	31.4105	9.7537	29.4249	29.4156	29.818	27.6212		vs CF	2.58726			2.5566	2.5787			1.84965	3.35176			2.63532
18.2495	14.0942	12.5187	26.455	14.187	41.0832	34.6435	57.2689	81.3368	24.1089	42.5689	26.8348		vs NCF				0.988149				0.717279				0.78625
17.0764	22.9621	29.1108	11.2187	45.9087	37.6923	11.1212	14.0878	38.6411	21.0848	13.667	56.0932
14.8262	11.0609	12.3082	33.0943	11.7031	48.1806	38.737	18.3523	29.6354	24.7836	41.1188	42.4335
16.5658	17.3117	19.9071	10.8751	19.1085	15.4576	15.2007	9.8748	45.7725	32.2478	39.582	13.0797
12.2401	19.5496	11.6319	27.0803	20.311	18.6535	40.6746	15.2506	13.3931	27.6204	37.4602	22.774
16.462	15.094	15.7889	25.4816	14.4919	15.5242	19.0621	15.9467	33.5757	30.0873	42.9759	32.1435
12.5915	12.1643	14.0941	17.1492	23.592	14.3913	38.1674	10.1198	37.5159	13.486	35.733	27.3634
15.6759	19.7863	31.1134	13.5432	29.4327	12.0745	40.1747	11.6848	27.9965	24.5871	43.7482	43.7071
13.3591	17.7636	18.3022	30.191	11.3487	16.0163	26.6856	9.8568	10.8875	50.0934	46.0789	29.475
15.2178	23.968	14.2598	24.5669	28.3741	15.4406	34.1901	13.3298	13.4844	22.0397	38.0297	17.7283
43.0347	11.7573	15.5087	12.2819	14.1685	13.1161	39.6207	20.6985	50.1615	28.0491	37.649	36.9494
50.0068	15.3648	11.8625	19.0311	19.4196	10.9742	13.2105	9.1194	40.6467	25.7478	20.1702	39.0327
16.2052	22.0149	19.2632	20.3342	13.065	27.4362	22.7578	19.1593	41.2797	47.7441	13.8621	46.7598
20.7598	11.7078	11.0577	13.2492	16.0504	16.3491	13.6346	23.1633	38.3454	26.0496	26.3374	45.2025
19.9783	11.4462	11.1491	20.0541	12.6626	45.4722	24.2605	21.093	49.5239	38.8221	28.6062	9.4933
11.4555	15.2085	12.0482	12.9319	27.7922	19.6347	12.1566	14.4358	38.8716	15.2766	14.7767	31.1612
45.4954	63.9106	12.9118	10.8891	11.3239	11.9879	40.5941	17.9604	34.5816	17.273	60.2567	23.0267
19.3654	16.0334	25.1581	14.6359	26.0248	23.3025	41.4902	24.3468	37.0733	32.5991	20.229	40.3476
28.0878	17.1693	49.3614	13.0774	15.3648	22.0861	27.0199	29.2945	42.9032	27.6591	45.6347	10.0579
12.3733	34.7998	12.8561	20.181	18.6504	12.0792	13.8094	43.4132	36.7808	45.6456	41.9297	9.1452
11.7882	11.4694	11.4307	26.1393	22.6015	14.9531	36.462	11.2259	35.9327	12.299	21.3386	19.925
11.7944	29.8985	12.0328	11.4416	40.2428	26.0202	31.5808	40.4172	34.3541	12.2587	42.0984	45.6641
45.7074	13.4597	11.6691	33.6499	26.6547	15.4994	31.3966	35.3896	33.5927	11.7913	34.0817	13.781
37.7248	19.3159	18.9893	25.1674	46.6376	14.1855	16.2562	16.6609	56.6956	12.887	30.304	29.31
42.4853	27.331	18.4616	34.4795	26.2337	11.6629	20.3698	26.3398	31.1381	11.0423	27.4223	36.7793
15.2951	15.9529	19.4319	14.9346	16.8567	22.2796	31.6473	25.7339	35.7485	13.1981	27.3774	25.4864
13.2569	19.9024	15.3787	15.7161	28.8631	14.4718	39.0326	20.5515	43.8209	11.4184	36.4558	37.2846
33.099	17.0084	20.263	30.2591	60.7921	19.0884	13.226	14.0491	35.0645	12.6023	46.1795	38.0736
13.4628	12.7679	24.909	13.1068	22.2347	17.6212	15.5861	11.6874	55.2842	12.3144	25.1241	50.1271
18.1397	11.197	24.714	23.4356	28.6093	13.2724	15.1497	14.7658	11.1104	13.0898	30.937	30.4264
11.3766	11.926	11.7279	11.3998	37.7604	18.8438	30.9911	23.6094	11.2744	20.3435	12.7447	15.2583
36.6477	10.9742	10.937	34.3851	14.7984	12.9722	36.787	13.7603	28.1373	18.4461	47.4377	41.923
15.145	18.8361	11.5468	35.8986	34.0926	19.8544	18.7541	10.9912	16.2531	11.6675	37.7496	16.862
13.3514	31.9058	21.3696	36.253	11.6072	12.1426	35.1202	9.4649	12.0575	13.9503	39.1038	35.0828
11.5529	10.9494	33.5772	40.2567	13.113	23.9479	38.3965	10.2281	28.0971	12.7369	40.1174	18.6539
20.4534	15.4855	29.3228	13.0898	18.0762	18.8872	11.4075	21.3457	14.4594	25.3702	38.5188	32.1203
29.7175	12.0266	20.8619	11.8733	15.8353	18.361	24.5685	31.4912	11.9399	21.5909	27.6947	35.0879
39.0156	15.1667	11.4771	11.8486	15.4313	22.9187	37.5144	27.023	19.7152	43.2406	32.9334	29.212
10.9773	17.7419	17.1755	12.5125	24.2064	18.1861	29.8443	26.1696	24.3441	12.1968	47.659	37.2614
13.7042	16.2934	14.7318	14.3557	36.1246	16.6973	28.5536	23.8388	24.6753	11.1181	40.0648	28.1807
28.6016	12.3392	11.9353	26.6175	18.0329	22.1403	27.1453	15.1732	30.3705	12.8189	52.2616	18.2311
12.0714	18.9181	30.5021	39.0867	50.5097	17.5949	12.6673	37.0474	24.9043	20.1841	50.2126	12.7755
43.2313	11.8269	18.6334	11.635	14.2103	28.1636	21.5011	9.5758	14.0973	13.6593	33.3636	10.2848
31.4972	11.9012	26.5742	25.2696	12.8623	16.7375	39.7569	9.5216	19.2385	12.723	38.1164	13.8634
12.4924	27.5956	32.0652	29.8598	14.4378	17.4185	16.9341	20.6108	10.9355	14.5306	37.0578	15.8281
10.9695	39.2105	12.381	13.8791	11.4926	21.0817	25.0266	50.6737	24.3008	16.7143	40.3728	15.0417
14.9624	25.6843	19.0373	37.2203	15.809	17.8518	11.3255	10.0244	13.7011	20.9378	37.1569	16.8414
24.7202	11.3503	11.2899	23.5208	11.6242	20.2135	15.21	24.2926	11.8192	15.0553	31.5049	15.3924
12.0575	14.088	19.3623	11.9662	18.7154	25.1659	20.1965	9.4236	13.2012	13.1703	31.2898	22.8488
49.6198	20.1206	13.5494	24.7743	22.5736	48.1991	36.1014	23.2433	25.3764	11.4772	11.9074	13.982
11.276	30.2483	14.933	13.356	22.1233	22.1883	19.4428	33.6853	11.5994	11.406	38.8159	33.755
17.7837	14.7349	27.6328	14.1731	11.3301	36.6802	15.7223	22.5574	29.3909	16.9155	17.03	11.5662
11.6133	27.6777	22.9915	17.5469	11.6428	18.7231	20.3667	23.7873	11.0794	21.1266	44.166	36.9984
12.4057	14.8897	24.8285	16.8335	27.0756	21.1266	26.4489	30.3387	11.1336	11.5298	37.9554	10.5555
11.6041	16.7886	20.9765	17.7868	21.1513	42.3816	22.9961	23.019	19.7477	28.3215	39.4056	21.0698
109.706	25.4166	17.776	12.805	12.4769	12.5853	42.7809	33.8246	32.8777	15.4855	49.544	33.7859
14.769	11.8455	12.7632	13.243	27.4424	21.0569	15.9823	21.0749	12.3113	16.9387	59.8744	13.5386
12.6797	19.2694	25.6503	16.4559	37.8471	36.4651	11.0686	10.5478	33.3017	18.0329	11.0021	13.5927
14.8262	19.6594	30.338	18.9027	30.1384	28.0816	23.3552	24.8083	42.1758	14.6188	21.2071	15.6528
49.6168	23.8148	12.0807	16.0318	11.0036	16.5657	18.0391	30.9962	25.6302	15.6217	16.8304	11.5146
12.1117	17.3148	12.0343	22.9048	30.5887	15.5134	26.0929	19.2624	33.8929	13.2012	30.6646	9.6789
42.962	10.9247	26.5897	30.109	12.5234	43.5733	18.8098	32.9844	18.166	16.6725	15.1605	22.0366
12.3748	13.6995	14.707	11.6845	11.1413	14.3619	18.1257	13.6903	23.8442	13.9301	21.4779	29.3796
11.4663	14.2644	11.6319	30.5748	10.9742	17.2622	51.7091	13.9797	32.856	21.6373	17.3844	10.4318
32.8994	13.664	11.6195	27.3279	11.4988	28.4793	18.7572	15.7734	31.3889	18.1815	18.864	9.6067
50.5051	20.735	18.2186	11.9786	27.6003	13.4272	14.2242	13.0186	17.629	11.0036	30.1136	26.332
43.7962	15.8492	15.8384	17.9586	36.0673	14.6761	24.4602	22.5813	15.761	19.9457	15.2348	23.4779
12.2309	16.8815	12.1132	29.021	14.9593	19.2184	15.6573	12.5853	15.4685	22.5086	29.2671	13.6701
16.0334	20.523	24.3874	24.31	19.0079	15.3385	30.1059	13.6113	25.9846	22.7856	21.481	11.7312
17.4572	20.1144	32.7245	13.0434	35.473	12.9706	40.7117	12.949	27.7659	35.1032	24.618	10.7824
77.5854	13.2167	10.9278	22.8491	15.9838	12.5063	26.5742	28.9808	12.935	22.3043	38.2356	10.4679
11.2466	25.0668	27.2583	28.1125	20.8124	16.5286	19.8343	23.8225	24.3487	16.0101	12.0947	16.7073
13.1563	13.26	21.5383	42.411	35.8321	12.8576	18.0917	11.1135	64.2727	11.5809	11.5329	10.3234
51.9227	12.4228	10.8937	21.1266	11.1042	13.6903	24.7155	11.1243	35.3198	21.9499	15.3818	10.5736
11.2373	11.6706	37.2899	18.5096	32.0141	16.6973	12.1395	11.6784	11.7526	17.5175	22.4142	13.8893
53.622	19.3515	13.1826	34.7565	11.9538	32.8591	41.662	28.0491	57.2527	11.5437	17.6026	12.6053
10.9943	22.6092	12.7772	17.5547	12.4088	14.1329	37.5623	18.4353	11.423	19.1627	27.4177	10.3905
14.509	13.7367	26.8868	11.5963	30.0177	11.4493	24.4462	15.6867	20.9486	13.0465	30.0208	10.4524
13.0294	18.0035	11.0964	35.2564	15.6217	19.1921	26.7243	26.5448	15.9792	30.0749	19.3499	24.125
59.5231	13.1362	24.7836	19.5588	17.9137	10.9045	13.7723	11.2017	50.6815	20.9269	18.3594	21.8587
13.8125	14.56	13.8326	21.0755	37.471	13.6825	13.308	21.7565	18.6148	19.9241	12.7323	9.0575
11.0655	37.5747	28.3416	33.003	11.1119	11.5267	13.9038	17.3751	32.497	21.9716	23.1369	12.5253
26.308	15.8043	12.5744	26.9611	26.65	17.9957	18.5219	19.8946	27.6204	12.887	17.5407	10.0579
56.7544	15.2131	12.1736	27.2614	36.3645	11.926	26.5185	28.0027	19.0667	25.0421	13.6763	12.2391
12.4196	11.488	19.7802	12.5079	36.366	13.6423	24.4184	13.4674	40.6282	20.0185	23.5393	13.1854
13.6871	11.4385	15.7146	13.3962	24.3302	14.2242	39.6903	16.7824	32.7848	23.9758	22.8677	17.1095
26.6021	25.9428	11.9786	11.6737	10.9262	26.0867	19.0342	21.4098	35.1589	14.69	21.0569	20.8223
55.1	11.9136	13.0031	14.0942	32.7833	16.2918	28.9359	12.3562	11.2558	22.9001	34.7689	9.2097
12.056	16.3212	17.8952	22.4947	16.7422	24.7264	28.323	19.4335	22.781	29.2872	17.5732	13.9795
10.8983	18.1799	12.4568	22.278	38.2263	16.4404	20.1469	35.4668	62.4527	26.2925	21.4021	11.262
47.4593	17.4107	14.0215	17.4463	46.3342	16.7979	37.7898	12.8453	25.6255	26.8435	27.5771	13.7552
12.0745	11.3874	35.5907	12.2603	20.15	11.9492	19.8869	18.0221	68.9125	36.968	16.6013	14.196
11.7263	37.4524	23.6864	27.1515	29.4605	16.9944	30.9106	21.1003	30.7745	17.8951	27.4796	15.792
56.0224	17.0935	32.5589	11.6025	32.531	19.2849	44.31	20.328	34.3835	15.029	23.9278	12.301
38.8268	17.6104	45.9551	12.0931	12.7292	11.1862	41.2147	17.663	14.772	16.5441	17.3968	10.7463
11.5267	16.0844	11.3178	18.2526	22.0629	13.9193	43.3164	15.9715	58.0668	21.6017	49.2562	28.9439
38.2371	13.373	11.3348	30.8859	45.9118	13.1873	31.2202	28.2751	11.4091	23.01	12.0421	23.7022
14.2938	23.4836	19.1921	13.7723	48.374	17.1182	26.6516	17.7868	60.17	34.6064	31.2186	16.1607
16.0489	20.2568	11.3379	11.4462	40.4022	19.093	19.7028	12.6951	25.9273	13.8961	15.7362	30.0732
23.9479	26.6748	17.3225	12.6271	43.1477	18.7293	32.7461	11.6227	27.6266	18.5467	42.1015	23.1582
11.0795	19.3081	20.2646	12.3005	53.6839	31.5746	22.959	23.0348	70.7604	23.4527	46.1594	24.1714
99.2521	18.2078	16.2315	11.6381	25.5497	16.445	15.1791	16.0921	25.8112	22.3941	38.7819	11.9143
11.344	29.8087	12.9273	29.9202	15.388	25.8391	41.45	13.2244	28.0058	16.9109	18.9816	20.3375
44.7309	14.3325	15.9266	20.1206	15.0491	21.6729	13.8466	11.341	36.8798	20.9177	23.3567	21.49
66.8851	50.9554	20.8527	14.0555	22.3539	19.0853	19.3886	17.7187	32.6239	19.7894	47.8246	9.2097
12.302	17.6491	11.2605	12.1519	11.2559	29.6137	22.4096	25.3547	13.2832	46.3791	18.5715	21.3276
10.9711	12.1751	18.7866	32.0017	15.0011	21.5336	22.6572	13.8806	38.9289	23.6337	21.6311	31.8471
12.497	17.8487	20.3125	28.6016	12.9381	23.9649	42.6586	17.9571	34.5151	25.0668	33.9858	14.3121
15.1156	49.527	30.6305	12.8437	13.1037	11.1135	22.3198	15.5211	30.6011	43.7095	36.0596	32.6205
34.5925	13.8853	23.708	15.4081	17.2978	12.3144	23.9077	23.106	52.3839	11.5035	53.0153	37.741
25.3454	14.2071	16.1897	28.8136	18.6597	25.4506	38.0963	14.9748	31.8965	18.799	11.5236	22.9029
11.2125	12.6162	11.7898	28.3045	12.1674	19.0156	25.3485	11.9461	32.3329	13.1486	34.0028	22.5394
13.1254	11.4338	16.5719	12.9876	12.6038	26.1424	25.6271	10.9665	30.4123	19.2911	37.2776	21.2038
11.5437	13.3714	14.8092	27.2799	14.4966	13.6934	19.2153	27.4301	19.3561	30.1786	34.1576	10.834
36.3738	12.5559	18.785	36.2066	17.6661	17.7125	38.463	22.993	20.2599	26.6191	52.6919	28.8923
12.2479	12.4537	13.3436	18.2047	17.1956	25.8205	29.1201	41.7471	59.3219	19.384	31.0809	28.4669
11.4865	27.9609	17.2792	19.8343	10.8798	24.5546	28.9096	12.5079	31.4245	16.2887	11.9213	29.6993
19.1302	30.8147	12.8035	13.2631	14.0462	12.7911	42.7716	15.0259	29.4296	21.6822	32.9736	23.4263
31.5839	10.903	31.7696	18.0128	13.6562	20.0494	17.728	19.0481	37.9802	35.7377	34.8478	13.0513
22.6556	15.1234	12.09	18.8438	11.4044	24.1259	20.0819	12.463	16.1603	20.4162	26.2864	17.3312
13.1842	20.0216	11.9291	11.8888	13.9766	20.3713	27.4687	20.7335	28.3509	25.3454	31.4214	23.8724
15.1481	13.9642	27.8448	25.7524	12.5636	19.6827	16.8536	24.5097	56.1647	19.6734	44.4044	28.5932
12.0018	23.1818	11.5004	13.4442	11.9043	11.5143	31.4477	18.7479	31.2527	17.2126	39.178	19.9946
13.0155	11.2048	24.2419	45.8019	18.3254	19.4877	18.9321	13.9704	14.1298	36.253	45.7725	28.7273
17.824	14.2954	13.0093	27.3991	17.1307	30.9447	36.0116	17.3674	39.6284	11.5097	30.1183	21.4694
12.675	18.0576	15.1218	26.1099	13.2322	15.9126	23.8659	50.5345	37.1661	18.5359	14.4981	28.6035
17.5253	24.2002	51.1149	16.1835	16.0643	22.3152	19.938	18.2186	30.0393	28.4112	38.381	11.641
26.0558	31.6009	16.4884	23.0379	16.2934	31.4198	21.5011	20.8202	29.7577	24.6552	31.7758	18.5663
13.7831	12.1426	12.9907	14.1747	16.8335	12.3175	26.3854	16.3351	11.8161	32.5465	49.2035	21.7891
37.8084	12.0699	19.9009	25.511	15.5784	19.5202	13.2894	29.2624	32.4443	22.7469	28.9034	42.5031
10.9108	46.311	42.8119	17.3009	23.3645	27.6065	28.5598	13.0619	42.8273	46.6964	12.4274	31.2385
29.6014	16.0767	11.4106	16.5565	11.6227	22.7485	35.5133	12.8932	34.1436	48.179	34.4841	31.9888
10.8674	45.6161	43.872	20.1315	28.5629	12.7199	11.9678	13.0434	40.6282	33.7382	38.0622	27.2551
12.9954	39.1285	18.9166	21.8509	12.7385	13.1223	34.9453	11.5035	52.3096	51.8237	18.9816	29.0238
15.3663	12.0235	12.7586	21.1854	13.5835	22.8135	31.3889	11.3673	51.6905	29.558	16.8443	27.0823
13.8884	20.896	17.7791	24.8068	20.6453	13.8357	12.2757	27.5291	25.9846	21.1792	11.3858	21.1142
13.8404	24.1661	37.2853	25.4383	13.3947	12.1751	12.7029	24.4942	35.4637	13.1764	50.1476	17.7156
11.2295	27.9036	38.2154	32.206	16.7731	13.6222	14.0323	12.7044	12.7122	11.0717	13.8311	15.0259
13.4101	12.0885	19.4505	20.3559	11.4416	10.9216	13.3931	12.3005	39.5665	12.3454	40.4765	12.1442
30.0579	16.2717	13.6639	21.9731	18.2372	12.4661	16.0117	14.006	40.4982	11.2172	19.4675	11.3642
12.2185	20.393	30.9942	20.913	13.7723	14.6374	26.1254	23.6508	73.8943	25.4429	27.1004	14.0044
12.5032	45.1287	22.9559	19.5604	12.4862	11.3936	12.4692	23.2112	35.7408	15.1636	26.8497	13.551
13.356	12.3485	15.1435	12.5295	14.1716	15.9312	13.698	14.9299	27.7179	17.2111	43.8643	42.5085
21.6497	11.9801	12.1365	33.3203	13.421	14.7798	12.8963	25.9706	48.73	16.038	13.1765	13.6702
15.8445	56.01	15.9653	23.6879	15.9467	15.6062	12.4723	11.4307	35.5783	25.8886	13.4519	12.4661
34.3526	46.6778	22.9837	21.659	28.0119	17.8488	11.8084	17.8007	24.6041	13.9859	48.3013	31.9723
43.8705	13.6284	11.6056	23.4511	13.7692	11.522	12.2169	18.5142	61.6805	21.6017	32.1967	22.2811
47.0988	10.9045	12.1241	32.1039	24.6815	16.654	16.0148	39.8776	48.2177	28.2023	40.1205	25.6162
14.9686	12.5605	21.4098	19.0404	11.895	11.1228	12.5806	20.003	13.6423	20.3033	52.2322	20.6685
13.828	16.0256	21.1808	23.1756	98.568	11.0005	11.8563	12.1055	63.4773	22.3461	33.1887	28.874
15.9235	22.0088	15.7115	13.5695	13.8883	45.8189	29.4373	11.3951	17.6243	11.2868	13.5463	14.2753
12.6564	58.8282	14.4145	22.035	73.9082	17.7559	15.6372	10.9061	12.8344	11.2667	50.9152	12.2804
12.1132	14.5553	20.229	13.9023	13.1842	11.3085	14.4718	33.2336	11.909	18.5792	30.0873	29.8814
43.6398	17.0594	11.2017	12.9366	11.7108	11.0624	15.0816	15.272	24.1506	14.9361	59.0309	20.896
15.8151	19.1363	13.4427	15.5753	25.9706	14.9516	14.3325	12.9087	17.9199	28.0646	15.9157	19.6486
11.6366	13.5401	25.8407	15.4607	81.6571	20.3497	14.6962	16.1742	19.1673	13.8172	33.8991	27.2165
16.7174	19.1038	24.7635	14.3093	57.8284	23.6972	11.4338	14.9113	16.5363	16.5162	37.9539	12.4428
33.961	12.2479	14.6838	13.339	21.3634	11.2295	14.4316	15.3261	22.4142	12.3609	28.4174	13.0372
20.5385	10.9757	19.3747	11.0129	18.135	25.9459	22.8816	12.1132	13.3714	17.9602	34.2349	12.7772
28.6279	31.9708	24.341	11.2404	11.4075	28.3075	25.1489	11.4911	12.3361	23.8489	46.2754	34.9701
38.9738	23.4728	17.6104	14.1778	12.3067	11.3781	13.4488	13.65	11.0407	15.9715	43.0208	22.3322
10.9061	16.476	16.1401	23.1911	13.2863	12.3593	25.7849	30.2127	10.9324	27.9965	39.746	19.5526
15.696	11.4679	19.7802	11.861	28.0228	18.9986	15.9173	33.653	12.7184	11.8084	22.6773	28.7548
13.7166	13.9085	29.4358	24.2249	22.603	12.8174	16.7855	18.5451	27.2273	11.5592	47.2179	11.9956
39.4999	12.692	13.5556	16.0813	39.4535	17.7621	12.4878	12.1256	11.4276	15.0243	37.2048	61.357
27.5879	52.4984	13.6113	13.9131	18.4275	13.7135	11.4153	13.2291	16.4419	21.3587	29.4404	33.5308
12.138	12.0699	15.0661	17.2127	57.0933	12.203	21.6017	17.0068	15.5087	13.6609	11.1228	22.4792
25.3036	17.6119	21.8199	11.1738	12.3686	13.096	11.2032	13.1347	11.5546	25.0421	10.9634	12.5605
36.8736	12.641	12.316	11.2729	31.9615	20.5168	14.5043	29.5751	17.2219	17.9137	12.6595	20.4921
15.3648	33.5819	11.8439	18.0128	89.5067	12.251	20.554	29.2826	35.9218	23.4449	16.5193	14.1546
55.0226	65.3793	11.2559	24.3967	145.978	16.6694	12.0157	12.1071	19.37	17.2947	18.9646	15.99
11.8424	41.7564	12.6657	26.3792	28.8678	12.7555	13.5324	30.5268	12.1628	21.1916	12.5435	23.5595
31.0298	27.0431	14.235	13.4643	15.7517	11.4957	18.2263	11.5515	19.9968	13.1393	13.2771	18.8036
17.0099	46.7552	15.86	68.7098	14.4084	13.7645	11.8594	13.1919	22.6184	15.2363	11.4849	12.675
20.1129	11.7217	50.3674	36.6647	15.9452	23.9448	22.8413	11.9028	11.2063	18.7819	25.8298	46.5711
11.8625	11.3766	11.3735	22.2656	15.4592	13.1254	22.1387	28.1636	25.6658	14.8572	14.6776	19.0079
41.1435	34.399	12.2293	15.9405	52.8126	13.3421	10.8798	19.8931	18.2202	28.0321	10.9912	31.7015
11.1274	13.0681	15.2394	13.5556	45.2432	12.675	32.0451	18.6891	27.7783	16.1665	21.8215	16.021
12.6363	20.3791	13.0743	20.7056	16.7886	30.0393	15.6604	18.8021	24.5809	13.845	18.1319	11.7558
13.6624	28.3958	12.9288	15.5691	11.4509	32.1317	12.5822	12.5001	22.6045	27.1283	22.1851	14.4409
13.5231	16.9403	11.1444	11.2853	21.7735	13.941	23.0302	49.2004	13.0464	26.7537	13.4566	19.6053
12.805	12.2262	36.0116	22.1666	54.2379	18.1366	26.1486	12.6627	15.2534	25.5915	16.7979	31.5607
14.9485	55.2656	12.3655	27.1376	34.2736	17.5965	17.7404	11.635	51.2154	16.3088	11.4199	18.1551
14.6034	11.731	11.0825	22.5566	51.7896	13.308	26.9131	32.8467	54.3602	19.4428	15.7471	20.7768
12.3253	14.3681	29.3522	12.8112	41.4886	13.8667	14.9113	20.7676	13.7909	25.675	11.3843	34.5553
42.493	15.2812	12.8468	26.1099	40.8928	12.675	41.0305	12.6626	22.49	21.8168	15.6557	20.2243
12.5156	17.6351	12.8545	17.0409	14.0741	14.2335	33.6499	13.0836	48.1883	13.9626	12.8824	11.3379
25.8685	11.0253	28.3989	13.3622	47.7581	29.3027	24.2172	11.5128	12.6642	24.9074	11.4818	11.0082
22.3028	30.1028	23.8736	20.3806	34.8045	32.3623	10.937	20.2553	39.7754	18.0809	24.796	22.5875
18.019	13.2275	26.9085	10.9076	15.7254	17.5082	12.3423	14.882	39.9488	20.9641	11.6536	18.0731
17.3101	12.3082	14.2799	44.0732	12.2711	33.3358	13.4179	24.8951	45.5573	30.0517	25.3191	34.7379
28.0367	37.0717	14.1809	31.3424	37.488	13.3312	18.5777	29.0721	16.9171	21.4036	29.2315	15.3741
36.6864	29.6153	12.4553	25.966	61.7191	13.8357	13.7522	14.3263	41.7641	16.1432	29.3862	49.7669
28.7254	13.2693	17.0997	27.4486	44.9476	13.226	11.8285	19.8095	24.6474	19.8498	18.5529	51.5915
11.7356	11.5747	21.3123	26.3684	19.3731	11.44	12.1303	15.4979	13.3591	17.0099	16.1556	11.4215
20.5927	16.6973	23.8813	13.4101	14.6219	17.1832	14.1638	11.197	13.6624	19.466	22.1217	16.8629
15.7935	14.7179	12.6425	25.9629	11.2636	17.2266	20.6762	14.2876	22.6942	16.3026	13.5479	14.5616
29.6137	15.7563	11.6056	17.8023	15.241	17.468	14.0957	26.7491	14.2629	23.2731	14.071	15.2456
12.4552	13.325	17.5763	11.1924	13.5293	18.1722	12.4042	17.8193	44.6767	18.2774	11.5932	18.525
14.7117	12.2726	13.6965	13.339	19.2957	14.3852	14.6962	16.8149	15.1452	14.9082	16.1371	11.587
14.6931	15.9916	11.2141	11.7403	56.417	13.0016	38.8995	16.1928	20.0231	26.3931	13.3003	22.8212
47.6776	47.7457	29.5549	35.6247	11.9925	25.0792	17.0331	16.7313	14.7473	29.3274	30.5857	31.4229
77.2	12.3423	11.6257	34.2086	24.2621	14.2954	45.8096	15.5226	16.6354	11.341	36.1493	12.1225
44.4632	11.9229	17.42	17.6568	12.5914	13.5014	31.864	21.5785	11.1382	25.6828	12.5326	49.7901
11.5344	15.2549	35.3167	18.1257	21.4454	14.6312	13.9534	13.472	15.6727	17.1693	13.339	25.1876
34.9391	38.5992	15.8755	15.4453	12.1999	41.5536	23.3304	15.1853	12.1721	19.3994	19.6842	22.3415
13.5169	12.5992	11.3735	23.0224	20.0494	23.4124	14.9609	13.4395	14.5229	25.22	25.5652	11.129
14.0911	12.2696	12.5032	32.3995	11.1196	14.8711	12.4321	18.1474	12.121	16.8459	13.2105	45.6053
11.0314	50.0083	11.9213	18.6597	25.6456	23.041	16.2175	26.0264	51.5219	18.6767	11.067	15.7981
18.2418	13.3622	38.1721	25.5358	12.48	18.1923	25.6781	18.799	21.5739	23.7235	27.7783	44.9259
12.4398	11.3054	43.0254	12.7725	62.9031	15.4267	32.7183	20.0092	14.3681	30.0471	15.8384	11.8316
44.7247	21.1096	11.7604	30.7033	15.2456	26.599	47.7039	25.1055	22.3925	25.1071	27.2041	17.4773
12.3361	11.5669	11.1584	24.4973	11.0562	13.8992	11.6443	15.0212	24.9183	21.0446	12.1163	13.4426
41.241	11.8409	38.8221	22.4591	15.9204	18.5653	16.8226	12.8453	22.8197	12.8236	34.9654	13.9487
14.5894	13.8868	11.5205	17.6274	10.9819	13.2894	40.9547	18.4306	12.2417	14.7813	36.7947	17.8998
18.4848	49.3645	37.3194	23.708	11.0593	14.7117	12.3144	23.8643	21.5568	12.7369	19.5356	21.3742
16.9604	13.5278	35.8646	23.3443	11.098	22.7083	48.2394	15.4298	13.7599	10.9355	26.2043	19.4103
15.4484	11.3781	13.1641	15.5304	11.3595	12.2881	49.1416	15.908	36.5951	20.4085	12.302	13.944
14.6297	13.9812	11.2388	23.1818	87.436	17.5284	15.4468	33.9502	14.5228	23.253	53.6251	22.487
10.9371	15.4313	11.6613	12.4986	16.2206	26.2291	12.6596	13.5634	21.7055	18.7092	13.6082	12.9521
37.5716	20.7072	20.9223	70.3162	14.2149	21.4191	14.1159	11.4741	15.2022	37.4401	28.9096	23.4016
16.5394	11.6397	12.2804	15.535	14.7163	22.1093	29.8041	11.1366	20.4704	27.9361	15.3818	26.6438
44.2527	15.6898	13.0913	11.2326	12.3485	13.0882	27.5833	19.3112	176.054	17.8704	12.6472	26.4365
17.4711	19.7012	17.2653	13.7491	24.7465	11.3549	12.2014	13.8605	17.5112	24.8796	13.845	11.3224
41.9653	12.918	11.1614	21.7348	18.8346	13.3606	34.4887	18.0236	11.3998	20.9207	12.1844	15.309
33.5292	14.1886	13.3126	11.6691	19.5078	22.3848	10.8705	17.3628	26.9828	29.3151	36.578	26.9348
13.7583	11.6691	10.985	19.1054	14.8432	18.5034	24.4695	19.1967	22.7856	27.119	12.7276	11.0825
11.197	14.1809	18.9274	15.3632	15.4979	11.0052	15.9529	30.0161	35.4607	23.6817	33.8078	60.5786
23.2979	13.1749	14.2072	11.4276	40.6003	11.1506	14.4548	43.1864	28.405	27.7318	10.9231	12.4831
23.2639	24.0361	22.3972	36.4604	12.2138	11.9368	24.9956	29.77	12.7385	19.7337	14.8123	24.9987
47.8648	11.7201	17.3287	11.471	12.6363	18.3192	12.5141	30.3891	11.5592	30.9772	11.7047	17.0827
11.2141	14.0741	14.4888	15.3571	15.275	15.0444	34.6636	19.9937	39.1733	25.4212	14.0818	11.5174
27.5662	20.653	12.8948	18.85	14.625	16.3615	42.4683	14.2846	36.4651	23.1633	41.4221	19.0729
25.8855	24.9028	12.2185	18.8021	15.8167	29.9836	15.3276	33.4673	39.3853	32.7306	24.0315	12.5233
39.8342	12.5141	19.2261	21.0074	14.5136	19.0265	32.0729	47.7472	22.5782	12.8267	30.2854	17.1291
21.9159	11.9384	12.4367	24.2667	12.9954	20.7412	27.9439	29.7933	10.9401	13.7104	18.2697	39.9673
11.2651	22.7578	23.6631	29.8753	13.0759	30.3922	26.3529	22.4436	17.9711	15.5304	15.925	19.7275
41.1342	12.5574	12.6626	13.7584	11.3657	14.4857	12.6812	11.3239	42.7531	11.0608	29.1525	14.9934
15.4561	17.988	13.6237	15.2998	13.7831	14.4362	24.7604	11.9136	23.9246	11.7216	27.6591	33.7645
40.8185	16.5503	13.681	12.0653	16.8304	14.447	14.184	25.234	46.1392	14.4702	24.242	16.0442
11.8734	45.0482	34.3139	36.2329	13.941	22.7918	43.906	65.3282	15.3354	13.147	11.2698	11.5483
20.8774	12.3748	10.9401	41.0955	16.8536	15.8446	38.0436	13.746	10.9727	11.2265	38.4584	29.6463
13.1285	11.9724	12.1395	67.3169	18.6009	23.6152	14.9268	18.7634	28.1203	12.3175	30.0811	12.5141
20.0046	15.6124	14.2335	33.9099	30.3968	30.711	32.6873	12.2262	11.1336	13.322	12.901	20.0773
12.398	16.2562	19.2029	11.0547	32.6115	21.4624	41.0584	13.876	12.7153	12.3129	20.0046	15.9792
10.8968	11.5901	20.6964	39.4256	14.1128	20.1578	31.9151	34.1653	27.5941	22.425	13.1161	34.7178
26.6903	10.92	12.6007	17.0811	13.0016	12.4893	12.2835	21.2999	13.6159	11.0129	11.5499	22.2068
69.3551	22.5612	15.1775	13.8342	11.3394	22.6819	12.6007	10.9262	16.6029	25.4042	34.122	32.4567
11.522	11.6273	11.2852	12.3578	23.2484	11.5267	11.9306	13.7073	15.4716	11.9075	22.0474	11.6041
44.019	25.0761	17.5083	24.2141	14.2149	24.796	24.3039	25.7679	13.3622	18.8144	36.0023	19.336
20.2274	15.3478	23.6275	12.9381	11.115	14.5059	23.5502	25.819	36.9061	19.418	14.5244	31.8996
13.975	24.6474	11.474	11.5839	17.5376	15.3261	32.4985	17.7264	24.9848	11.8037	13.4334	13.746
37.0114	14.1251	21.9654	14.0477	13.5339	25.5156	29.4172	35.0846	11.016	11.18	16.9465	18.5312
31.2387	16.4218	13.161	40.817	11.6428	15.2193	14.7488	30.1802	12.0018	11.0517	11.3967	11.3347
15.3803	17.1647	11.5793	24.4834	12.3624	11.5499	12.1612	15.3555	32.5403	28.306	16.3181	11.0949
13.0201	48.9064	30.3349	18.166	12.949	11.6954	16.4698	21.3402	12.4723	11.9786	21.2458	17.1647
64.46	13.2832	13.0867	23.9309	42.6493	12.8592	31.621	15.6666	17.4866	18.4538	19.7832	23.5223
11.2775	96.3967	11.5003	31.6412	64.0607	18.8733	16.1711	12.4088	42.8784	13.975	14.7829	32.5929
10.9154	35.8522	15.3648	37.2203	18.7293	19.2215	12.0869	25.2959	17.6367	20.2181	11.8223	12.3036
14.8417	18.4647	24.1584	35.5133	11.5282	13.3807	39.5278	12.1411	16.4326	27.0339	14.5229	28.1745
12.624	56.287	17.5191	14.4238	12.9814	48.4963	12.4645	11.1522	56.0564	16.8087	30.1864	13.178
21.611	15.5025	27.6483	31.135	15.8616	13.1316	41.8926	13.1099	25.1581	11.05	24.2017	13.4767
16.8876	32.5155	36.886	75.2578	59.2569	22.1558	46.7335	21.4469	77.5374	14.7906	27.1809	22.4792
13.2739	14.8463	11.5685	15.5505	13.4906	31.6628	27.0045	19.4242	13.7862	23.1896	28.6171	34.3897
11.8532	14.933	12.5496	38.5961	22.3817	20.1268	13.5788	11.4787	11.2574	13.4628	11.6938	13.2801
19.9798	13.8234	36.643	25.0653	40.9625	17.0672	19.1843	11.8161	29.0767	17.2916	47.1963	35.4545
18.0236	13.9611	11.1011	13.5804	19.7461	15.0212	26.6733	22.9899	50.2451	14.6746	14.0818	16.0086
12.757	20.6669	14.3465	18.9971	17.2328	14.8773	14.3186	30.5857	13.4008	12.7044	34.6404	21.9716
13.6562	17.3132	37.5221	13.1409	13.2863	12.5373	37.9167	28.9328	63.4247	33.328	38.8716	20.0092
17.2684	12.6657	28.4871	18.2944	43.1694	27.348	35.8692	12.5713	15.1853	13.6005	11.197	20.1841
11.5778	25.8639	35.083	54.1002	13.6871	11.4524	11.2713	25.8778	11.1367	15.4453	11.2651	18.85
22.5334	20.7939	39.0326	14.3527	89.5083	15.357	81.4034	12.5512	18.118	27.4749	43.8317	20.4518
12.3361	11.5004	68.083	16.0612	12.6843	15.0599	16.1928	10.8984	14.8742	12.1008	15.9761	17.3798
13.1192	39.647	12.8979	12.2587	15.2239	14.9887	12.9985	22.0892	90.9491	36.5099	14.1948	20.8248
20.4363	43.8813	11.1398	40.8371	12.559	19.1348	13.4024	19.1394	12.0838	14.656	38.3764	15.0011
12.432	11.847	17.0362	11.1258	13.2523	15.6697	13.698	24.8533	23.2731	14.2753	40.6761	28.7842
25.2355	19.4753	14.3047	14.9763	12.0885	30.5686	15.4205	11.8873	87.4267	20.3172	11.977	55.1526
14.2474	20.3698	13.2709	13.226	50.1074	13.1145	12.1875	11.2172	16.462	18.556	41.9684	19.0156
34.1266	12.5156	12.5822	47.3263	13.8373	24.1816	11.1351	19.0791	12.2107	12.5682	48.6866	24.8842
21.5475	17.6274	11.0206	11.5654	12.3655	14.379	31.5668	14.1329	12.2417	13.407	15.0738	27.8866
27.1391	12.9056	25.3315	21.1761	13.9688	18.0081	12.2262	15.3772	41.0986	13.6315	11.2822	19.4489
24.748	44.669	12.3485	39.647	42.9062	26.4009	12.0529	13.3235	12.7386	16.6292	36.8721	11.9059
11.601	12.4336	22.4885	36.2933	14.105	35.9466	24.3642	13.0511	13.4566	11.3441	30.4603	15.3926
11.0284	11.0918	11.2481	12.5682	13.178	15.9281	11.3085	29.4327	47.7983	14.2861	42.7329	19.8931
13.5711	12.3964	12.2015	65.8885	38.1736	12.2355	11.7774	35.6603	27.6127	15.337	52.079	54.5939
16.6617	23.2066	11.2729	17.1755	16.2345	10.9401	14.0586	12.8979	45.2865	15.2642	12.7354	13.2507
13.1378	15.8507	12.0204	28.5428	17.5083	15.4546	13.4009	23.2654	37.0253	18.2666	11.6443	12.9505
27.2877	12.4259	19.1518	48.4375	13.9998	24.4695	12.7756	22.2146	21.8276	12.2247	11.4942	25.7307
21.7503	11.6087	25.8267	30.1214	11.8733	17.2003	15.176	14.7829	41.0275	11.1134	17.0811	21.8447
16.0628	12.0235	37.5995	11.8223	18.0097	23.0998	12.7756	19.2369	16.1216	13.1934	33.0742	25.7849
14.916	40.0587	27.3449	37.7713	16.5039	19.9813	11.3704	16.9619	14.3495	16.6988	35.4576	24.1754
55.8661	19.6718	35.2146	49.5642	32.3577	24.1971	10.9123	29.0365	21.275	28.0182	25.8143	13.0619
17.6615	10.951	11.4849	13.8806	14.3155	17.0563	15.5737	27.4796	30.4014	17.7713	35.9838	19.3468
22.781	10.9417	30.7435	15.7223	54.5134	17.6537	45.4629	25.9227	13.7321	19.9845	16.9078	27.2165
26.9952	13.0604	11.1754	18.1428	11.3998	25.0219	22.6433	10.9092	40.9733	27.9005	10.9603	19.2834
15.8415	13.6995	26.325	13.3993	11.406	15.4174	13.6407	27.5771	13.3668	19.6301	17.6893	31.4724
13.4148	12.6503	15.0321	11.2605	27.4378	13.5959	13.9766	12.9118	20.0139	12.3205	41.3138	11.4865
12.5264	30.6893	23.0658	35.4065	13.2306	26.4535	16.2856	44.0097	33.8124	20.4332	11.2311	14.8092
20.5075	14.3294	15.8151	41.9344	14.721	38.0003	14.6065	11.2032	11.5917	39.274	11.18	12.5032
16.6075	12.2309	27.916	12.2649	28.7409	14.9268	14.2381	16.397	11.5576	19.7786	40.5121	11.1522
14.4331	16.5023	12.6069	14.235	46.7753	13.2554	33.7242	47.2891	11.2528	13.5835	35.8584	12.35
12.9505	39.9813	28.5892	18.2078	16.2918	17.4015	16.2825	19.5093	13.1795	13.7661	12.6209	28.3849
63.1321	12.1875	19.6888	19.3313	24.4927	20.1733	38.3857	28.679	45.5883	19.4025	13.3204	32.7446
24.7604	56.253	30.417	26.9518	14.2226	18.5157	24.4834	23.9185	11.0392	33.181	50.6537	39.1394
12.1844	48.4204	30.9153	12.8422	11.3131	30.3024	11.4617	34.8215	37.0485	12.0792	45.5403	54.5815
12.5373	13.6051	19.4025	39.5572	43.6414	19.6254	13.6315	14.8788	31.7526	21.0229	11.7774	14.0369
17.3117	11.7232	11.2822	57.4106	21.1374	18.7603	25.412	17.386	170.113	15.0738	40.1809	14.6514
155.872	56.0347	11.3239	24.2714	11.1676	10.8659	13.65	12.4212	246.55	22.764	11.406	26.6934
12.3609	12.5667	31.7061	23.4418	11.2992	14.1081	13.195	37.697	58.6363	22.4467	11.6273	18.265
42.3275	11.4338	27.9315	35.798	11.4973	20.7969	19.2246	21.0105	18.0329	15.1404	33.8852	14.4966
51.0189	11.9368	30.5021	67.402	50.3999	20.2831	12.9319	20.523	24.4168	30.1925	15.0599	30.6414
90.3981	14.3836	12.6054	13.0635	25.723	44.2543	21.3587	12.4955	95.852	29.1619	36.6415	38.0731
12.6317	12.3345	13.5324	14.3743	10.9185	17.1244	16.8304	17.5438	28.5444	12.4738	11.926	12.8979
15.4066	14.3557	14.9547	11.1135	11.4679	14.3279	12.8422	29.7205	43.8642	11.6722	24.2605	16.5859
11.8408	11.8842	25.5497	14.4563	11.2698	14.5492	36.6198	24.1445	23.462	19.3592	15.3044	27.3635
54.125	10.9974	11.0964	16.8273	22.8986	11.5329	16.4048	24.1878	12.8747	32.6796	40.2676	36.8148
59.0201	17.4897	11.4029	15.3307	32.4552	14.3681	19.4211	21.8431	11.3518	17.5454	30.9648	12.0142
11.9925	35.0149	14.0137	11.9709	17.1229	11.9028	17.4587	16.8629	14.622	11.7882	11.9941	34.6373
11.9987	12.9923	41.4453	15.405	45.9086	13.1656	20.3713	23.2422	32.2896	11.6908	28.7656	34.3185
29.377	40.3759	11.7836	56.4093	13.503	12.2726	12.689	23.7018	15.4112	12.0683	56.2112	39.2864
11.0779	11.1986	28.2255	13.4782	42.1247	16.7917	18.5947	12.7478	32.1193	21.5986	31.3053	26.387
76.9555	13.5401	12.7973	29.9279	55.6819	18.4786	11.3317	10.9649	11.5561	12.2015	48.8058	27.9114
15.4747	19.3391	12.4305	12.8035	14.933	19.3221	12.5682	33.229	19.8962	29.5023	11.8718	16.9867
40.7969	23.1369	14.7411	14.3821	12.6967	26.8683	42.0597	17.6971	20.5076	21.984	11.1568	36.6322
17.4138	14.0741	12.4491	43.5114	16.6044	40.2908	17.1306	11.7465	40.4053	12.9598	13.4829	28.9018
16.0457	29.1711	21.8338	12.6038	26.7383	18.9119	16.5147	30.3875	301.435	15.0584	12.6317	13.8899
21.173	12.2835	11.7325	10.9278	16.9325	18.9677	11.6536	13.5525	19.726	16.2748	11.1816	25.7679
12.3315	14.0199	34.3619	13.2384	16.8257	12.0436	21.3015	20.8558	21.6203	15.9482	19.37	13.8822
12.138	14.6807	15.744	13.9565	47.3139	13.2492	30.3272	24.2621	91.7384	25.4522	11.4586	13.633
11.4818	11.3301	12.7555	24.4896	91.2865	12.6441	12.6379	39.0419	66.8712	27.3294	10.8984	14.6993
25.494	12.7895	14.1545	17.6274	12.2958	26.0356	12.8313	26.9797	32.8544	26.0464	11.9956	17.1894
12.8174	24.9771	40.4254	12.2541	21.5738	12.4831	11.7557	21.6342	17.0532	13.9967	11.1645	29.7004
39.1982	11.0763	42.23	19.3267	12.7323	18.6628	20.1903	25.7106	43.2452	12.5605	18.8856	15.1946
11.327	15.4406	22.9698	11.536	22.504	20.0634	25.689	21.269	16.4683	13.2554	16.0519	26.1951
12.6673	12.7493	16.0891	13.4101	16.592	28.2425	14.8742	23.6399	11.8935	27.2041	14.2397	39.226
12.2742	24.2187	11.7	13.3049	101.889	26.5185	16.0272	11.7882	14.526	14.6869	15.5459	17.2266
11.5097	24.1274	11.6768	17.5748	81.9528	15.1234	13.1037	35.3121	16.8598	26.7584	25.5218	13.5169
28.2549	11.0423	11.1584	19.3793	12.2665	17.9957	19.6765	25.4878	16.7824	13.4163	19.5743	30.7806
49.9526	32.6486	33.2878	21.1514	50.3658	11.4648	21.7456	17.6042	53.6374	15.0058	12.8886	29.6586
11.0423	12.6116	39.4427	17.6088	11.6103	13.7274	11.0562	16.3878	55.3151	15.6263	13.195	54.5088
19.6966	32.3298	15.2224	11.18	14.071	17.403	32.4676	17.6553	14.9919	14.8432	14.0772	12.6162
14.9578	38.395	30.7234	11.3085	63.6692	10.9247	28.5846	43.6693	82.6306	22.2718	12.3732	12.0266
11.2063	20.2073	36.106	11.8842	11.5778	15.0924	10.9773	49.9758	429.303	11.4447	26.3266	11.9693
12.4645	11.765	42.7175	14.6869	22.0768	20.636	29.7762	10.8953	386.443	13.0356	40.8882	15.4917
12.9582	44.977	15.6774	15.1172	11.2419	18.005	11.4447	12.5698	684.36	11.9662	16.9294	43.6383
15.4159	36.0812	35.1589	21.5522	60.9469	21.3433	12.1999	13.616	15.7053	14.9547	26.2693	16.9232
11.7495	11.3936	11.6629	12.836	37.7047	16.8644	14.4254	12.1442	12.2154	18.9382	15.0785	24.4323
12.3732	11.7929	36.3211	13.2538	37.6119	18.5065	14.2753	16.6509	392.67	16.965	12.528	19.0249
41.3447	14.9191	34.1127	16.7669	13.1842	14.7334	12.6874	35.0242	31.8965	12.1891	25.1473	12.0978
19.63	32.8978	45.2726	14.201	12.8839	19.76	12.3732	22.5504	10.9277	23.154	22.1031	15.3493
16.1974	11.7836	12.2448	11.5313	12.5079	13.8388	15.9498	10.9618	15.0754	22.7113	32.8606	37.016
16.0736	49.1169	39.7367	11.115	88.0396	14.1747	12.1736	34.7333	159.261	14.331	17.3953	11.3363
20.458	12.7137		15.549	12.0854	17.3813	13.3281	27.1468	249.113	24.1212	12.0544	22.1805
21.9298	43.1353		12.1953	11.1846	23.106	12.6936	38.3702	11.5266	17.9308	33.8929	15.8089
13.0774	14.9531		18.07	14.2691	16.6106	13.6825	20.5555	86.9903	24.8115	14.3697	48.1898
16.411	14.6916		13.732	13.9379	14.5987	27.5709	17.5562	12.5342	41.2828	37.1491	10.9231
35.993	25.3067		17.6212	20.1547	12.9938	11.57	30.5439	11.0268	23.5192	12.7896	18.0097
14.3201	36.4945		21.9313	12.576	17.0594	15.2735	15.6851	92.5788	17.2018	14.4997	20.1608
24.6583	18.8686		19.2184	63.5113	20.0247	14.1422	11.1305	12.1581	29.1835	24.697	25.5203
50.0037	16.6462		13.4906	11.4756	26.7274	19.9999	27.492	53.4657	28.176	49.0751	27.2119
34.3572	11.2373		14.8015	15.2874	15.7594	12.6843	13.9874	15.5335	39.0465	17.8224	23.2066
24.7666	14.4981		14.3619	57.1072	14.7132	10.9773	17.1647	15.8322	12.5172	11.2466	22.1217
26.1827	14.0075		31.9212	12.7091	20.9951	16.7963	15.5366	13.6825	15.3198	60.9655	12.5791
14.4919	41.2844		23.1896	131.071	17.2498	51.3934	23.8194	22.8677	23.5486	16.8443	12.0606
14.184	15.8538		23.3784	18.0236	22.6324	19.0125	24.0965	11.3719	12.7509	23.0363	13.5247
24.6644	20.3945		16.4419	12.6936	15.5304	13.4086	19.1503	14.3666	25.5884	15.2286	24.7171
12.6549	10.9928		13.7243	11.9662	24.5685	13.1749	19.4474	41.4577	12.6936	19.4273	16.9047
12.1581	14.1406		15.5474	17.2204	26.9023	11.9554	39.7553	53.656	23.0781	16.7422	11.0639
15.0197	13.7862		21.4299	18.2109	19.0125	18.3207	19.8065	18.1644	11.8718	20.6159	16.8427
24.7496	15.0723		16.5441	98.763	22.6417	38.9954	14.8169	14.0122	11.9368	38.6642	12.9768
29.1541	19.8746		42.4482	56.0208	24.6258	13.5634	13.6547	18.2263	23.8953	68.8816	20.1485
18.6442	52.2508		18.231	15.6836	37.6536	11.2899	16.5317	87.3942	20.636	41.4887	11.5159
52.3204	14.5415		12.757	21.1498	27.0617	11.3286	24.7883	10.8983	26.9487	12.8623	15.5629
30.5485	14.5631		16.7375	11.163	21.8679	11.7279	21.3433	51.5683	14.4192	22.7129	16.4249
10.9494	15.2611		39.8064	12.9567	23.2871	16.5735	57.9724	12.5605	22.9249	36.4945	37.5175
33.0696	18.5374		18.1412	11.765	42.62	11.7789	12.87	17.7543	21.0043	14.8726	42.0783
17.5113	15.015		20.4131	46.4472	37.4942	47.4795	23.951	32.5821	27.3527	28.6248	15.518
49.0225	36.4898		52.2462	11.1692	21.7998	17.7249	17.3039	49.3691	21.9778	60.023	12.6085
29.0767	13.9797		13.7785	19.0389	11.5778	22.5179	17.4231	13.0294	13.7475	15.5907	13.9116
13.0743	24.2172		19.613	14.249	22.5767	12.949	30.5702	89.9571	15.7904	16.8412	21.563
27.1639	13.8125		22.4637	30.208	27.7535	21.6218	27.6018	14.5569	24.1445	12.2525	37.5732
27.0664	16.7809		15.8136	11.4462	14.2242	19.8312	15.5459	20.0912	26.2136	21.9453	16.1572
11.3843	40.1948		24.9941	11.3007	15.4205	11.457	21.6172	48.1233	17.8951	19.9597	14.074
14.9655	15.4607		21.5212	43.906	22.6092	12.415	17.0966	25.8391	19.2648	14.5956	25.169
13.2987	15.2936		14.2381	11.7758	23.7328	44.895	20.6236	29.688	25.1086	19.8885	30.1043
39.9441	16.5704		17.2003	13.1254	23.27	17.3365	21.0678	56.4727	11.8439	16.883	17.0997
17.7497	67.0012		12.4785	51.1922	30.4572	12.9397	20.003	17.0146	15.9358	20.3094	18.4152
11.522	17.9942		10.9247	12.9288	24.0083	22.3384	25.6302	16.739	14.7612	13.6872	12.87
32.9504	16.2284		15.8105	15.5103	22.6046	20.8805	22.603	93.6017	15.9405	12.5961	13.2801
15.8399	10.9665		12.2788	13.4132	11.5809	23.0627	11.8795	11.5453	22.9605	32.2493	11.2404
28.3416	15.8105		18.785	34.4733	12.2401	12.4104	13.2476	13.6098	11.1677	13.7011	22.784
14.0988	27.1082		16.1154	28.956	18.8469	11.5097	17.6568	20.605	22.1403	24.2652	37.2559
17.2916	19.1394		71.2494	11.2605	11.8981	22.993	27.8943	12.3964	12.2185	27.0044	11.7898
11.9972	11.1754		20.8047	13.1734	11.4663	14.0555	12.1813	11.7604	12.5063	13.0418	13.7491
14.3418	11.7914		19.6115	54.0275	26.8884	34.7596	19.8343	11.177	15.9498	33.5029	10.951
14.5616	16.8505		15.34	12.8886	12.6348	33.3822	14.3604	29.3259	10.8705	16.9511	11.9136
21.7905	42.5503		11.7341	11.7418	31.3579	31.8176	17.0873	13.0913	18.9754	33.7428	20.7041
20.2088	23.1896		44.9507	82.0332	14.5538	31.1242	22.6309	39.5897	17.5918	15.8167	12.2943
42.0319	35.7346		37.5623	13.0201	11.5375	11.8641	49.7978	28.0398	12.9892	32.6223	57.9755
11.3441	16.4636		13.4426	11.9012	79.5091	33.6422	16.12	67.0522	15.6403	17.3163	12.2076
16.5797	11.6567		12.6394	11.0763	14.7798	12.2943	15.925	47.7797	27.8061	34.0322	15.8105
11.5948	12.9861		11.115	108.423	37.8254	31.2635	38.7679	12.5574	11.1553	15.6604	19.5248
62.0426	14.5213		16.7654	12.3872	10.8798	17.9277	13.6779	30.5222	22.6649	25.5512	28.9375
15.6759	41.2983		16.2036	13.8713	57.5545	11.375	44.6674	12.0931	16.8335	25.3934	12.6379
12.8375	13.4256		11.6923	11.6257	13.0186	12.104	17.0548	15.2023	16.7344	39.3638	12.4661
41.5119	39.808		20.263	44.6148	12.4584	13.1486	20.8759	15.2425	15.6758	39.6423	42.6432
13.698	14.4842		26.0434	13.5881	13.6732	23.7947	12.5218	33.1919	25.3299	35.812	32.4815
25.4816	11.4787		15.5319	12.2866	14.916	36.318	15.1481	13.0356	38.0514	15.8647	32.0683
37.7744	15.9931		10.8689	16.2113	54.4113	14.7086	13.7444	31.5173	11.717	13.1115	32.5465
18.2047	40.5957		38.1814	11.9043	26.5851	38.0034	19.6409	26.5294	38.0359	11.0253	13.5232
13.568	32.3793		12.6549	11.9136	17.9168	11.7604	16.1185	13.503	15.3741	24.0609	32.5248
31.929	13.4194		26.6609	12.3732	11.1986	10.9169	22.0397	14.2722	12.3454	11.2822	17.0146
28.5165	13.3591		15.4468	78.955	14.5832	42.5209	15.7409	12.2324	27.2799	45.6858	61.9064
13.828	20.9053		52.1286	35.3245	55.4281	36.4914	14.2783	63.7109	17.872	29.1495	18.6102
14.0741	18.4539		18.0809	10.8829	11.1661	11.6892	10.9061	19.0883	46.1346	36.8721	12.5265
14.1453	17.2746		14.0679	12.2835	12.8809	19.0404	32.8251	18.9135	18.4136	43.7188	17.3968
17.239	35.3415		17.5082	10.9711	13.0697	12.9876	38.7231	52.907	21.2256	12.0622	18.9785
21.9453	12.5202		40.7288	53.9145	11.6892	17.191	11.6706	12.1504	11.3301	42.5023	16.736
25.2974	13.4597		11.6041	58.4815	12.1906	15.0336	11.9987	67.2333	12.6735	18.4941	11.8424
11.1537	17.0455		16.1169	13.3374	14.7148	11.0732	28.6016	105.22	11.7449	17.7466	22.0923
16.5379	30.3814		12.1612	11.2915	11.5607	12.7865	12.7663	66.5462	36.7545	17.8286	23.9402
50.112	13.4706		15.3648	12.6673	14.8804	11.6335	16.493	41.6202	38.9149	29.9511	27.3155
25.0359	12.3191		43.6445	13.2105	17.6243	14.6142	14.2845	16.0442	21.1235	17.7002	11.0253
19.0388	11.8223		13.1594	11.8393	12.0591	14.5151	14.4718	10.9572	13.9905	14.464	36.8009
34.659	40.1654		36.4186	27.9485	11.8888	11.6164	18.7479	123.471	23.5579	22.3569	30.3613
11.1707	12.302		15.7749	48.1604	13.4767	62.4171	19.5434	59.4627	29.2841	22.9311	49.0054
22.2161	11.4214		11.7248	12.3175	18.5235	11.7929	16.5889	31.4601	20.3682	16.979	23.462
17.451	48.9187		25.4692	11.1785	22.7671	12.4506	16.1587	41.6063	12.7013	19.0017	60.023
34.4439	12.983		11.4153	106.876	11.3023	17.0115	44.7061	13.1842	29.5039	12.1906	29.2113
19.0435	20.4255		17.824	73.2211	20.1191	40.6792	31.4631	15.1063	13.8388	11.1537	11.977
22.699	53.523		32.8266	12.4181	26.0867	14.9082	49.0147	38.5141	27.5043	15.2936	14.478
15.2039	22.9961		20.6159	12.4785	16.7453	12.7493	38.5435	11.4756	19.1379	13.1068	12.6147
36.2809	12.2788		40.2676	12.2386	18.9677	20.263	24.8842	64.6597	44.231	11.0067	15.4406
13.0821	14.348		16.3243	14.2784	113.309	13.4581	13.3606	92.0649	25.1024	12.2309	19.7972
22.2501	39.486		14.3124	61.1357	12.155	10.9603	17.5764	42.7438	29.6664	13.4643	18.9398
12.22	12.2123		13.6887	4.8796	14.0926	18.4863	22.4374	10.886	19.5821	16.4094	23.79
17.0362	10.8674		16.6648	13.6438	12.5884	32.2849	11.0222	13.8404	33.2166	13.9534	57.0423
26.4566	12.0204		58.6672	11.8981	43.547	19.1518	15.0645	10.9757	23.3908	19.418	20.1748
40.7566	11.2295		21.7627	63.1043	55.49	23.0441	15.2998	101.535	12.1133	11.861	13.9766
23.041	11.1088		11.4957	12.4831	15.3354	12.1937	35.3863	24.6181	11.96	12.822	13.7026
12.1937	11.4447		14.5322	11.6056	19.7306	12.576	21.7766	11.6025	23.1834	15.1791	56.2855
12.1968	39.0604		24.9864	11.3673	12.6209	28.9962	15.4669	51.1241	18.4322	26.1161	38.5017
13.7955	15.2951		12.9041	96.1863	15.2982	19.2911	13.5138	74.453	30.2189	41.7394	30.2204
11.9817	15.6697		16.8753	12.8128	37.7001	21.2287	24.3828	83.31	19.3731	11.8192	14.6529
49.6895	15.1187		13.5726	11.3379	10.9309	11.4013	19.8653	13.1192	28.8446	14.4981	17.2529
12.2494	31.8717		13.1997	67.8663	11.6397	28.3648	11.7851	13.0294	16.6756	10.8674	25.8267
15.9498	14.0462		45.531	29.8351	12.0126	14.1731	11.2713	11.8811	34.0926	14.7674	28.1249
11.2682	11.4462		20.7103	14.9918	11.2017	13.7073	53.6483	17.8596	16.2206	23.4975	21.2132
35.5442	10.9556		11.3162	15.3741	68.4977	11.0547	40.8603	11.6118	28.289	13.9147	21.6048
13.8466	12.1612		12.7988	56.5857	14.04	11.2466	17.0904	14.1468	21.8462	16.1278	13.5386
22.3059	11.081		36.8195	13.6609	46.9146	13.243	29.8768	71.4584	20.6577	15.9421	17.5191
49.3537	13.7289		11.7542	11.0129	15.5443	13.1161	17.3674	62.3784	22.2037	16.8938	38.0266
11.0531	11.5948		14.5631	47.1189	15.7099	11.9987	16.216	21.8803	13.5912	10.9154	12.3655
11.7016	11.8455		88.3212	12.7865	16.0906	11.8238	12.2881	13.6268	14.7752	14.187	86.8819
28.7486	15.3354		11.3998	12.6998	26.4999	18.9831	67.5924	12.4429	17.9679	34.8509	18.4415
11.7139	29.9449		14.5801	47.7627	10.8953	11.5159	22.5287	11.9724	11.587	11.1708	20.0494
18.0669	13.9162		25.4197	11.1646	11.5128	11.5747	19.5372	13.4333	27.1376	16.8381	15.6372
14.3186	12.2247		32.644	12.107	11.081	13.0124	10.9154	41.6418	28.3215	13.2291	12.2479
12.056	41.7873		23.2221	44.4245	56.1369	27.3852	19.9705	88.3119	15.3369	39.4613	22.8228
14.6885	12.4568		14.3975	11.5453	16.8706	12.9103	20.6917	11.1336	13.1192	19.7956	38.9753
12.5017	15.6341		12.6363	10.9959	13.2662	11.6985	13.6407	15.5056	21.5274	10.9293	28.7811
14.981	16.6029		20.6902	17.5438	12.8066	11.389	16.6818	12.709	19.4629	25.1133	44.1382
48.5148	39.5665		11.9337	16.6865	49.6415	14.4811	11.4942	58.983	13.472	10.9649	10.8674
10.9525	12.9102		17.0997	20.6205	14.8897	29.1185	13.9828	65.3994	12.6441	15.4468	17.7976
15.9498	14.5291		12.1597	14.9934	61.682	33.0804	19.0992	13.7568	17.0904	17.4727	14.0199
13.8466	27.2412		12.2463	11.6954	10.968	11.2822	31.8392	11.0253	11.2095	11.8888	40.4951
12.5914	17.3643		20.93	15.8167	78.9581	12.3872	11.2837	11.4617	21.026	38.6627	25.2665
16.9093	14.625		18.8578	16.1231	10.8891	11.6598	15.9715	103.497	17.0796	20.0974	14.2459
11.4029	12.0343		11.3425	12.3376	64.4012	24.6474	20.5091	108.484	11.4787	15.5846	27.6405
15.0104	18.3378		20.865	11.4493	51.2201	12.6162	12.9938	17.2251	15.2023	18.1459	18.898
17.2637	26.0403		22.5953	11.1893	15.1868	13.5479	15.809	10.9742	12.7493	12.8019	11.6335
11.2063	15.6062		11.0129	12.9397	12.788	26.9611	15.9498	12.6069	18.4337	28.077	16.4497
12.7787	11.132		32.6316	13.7166	11.1986	17.1337	12.2417	58.9489	36.4264	18.9011	31.1273
62.1092	16.3181		27.9702	17.9292	60.3495	12.5528	11.5236	12.545	11.861	27.3295	33.3621
12.7648	28.2364		11.4075	11.0964	18.3176	36.5688	16.5564	60.8803	12.8159	12.7988	15.5877
11.0516	13.6903		17.7992	20.147	40.4084	25.2371	30.4974	11.0469	24.1816	27.2041	11.1522
12.3284	13.1888		16.6493	11.2187	13.2678	33.7459	15.809	19.7631	24.0609	19.9287	33.2909
12.6131	32.0605		19.2277	11.9709	61.2967	34.9886	13.0851	14.9779	13.4922	12.1365	41.3122
12.3423	20.1965		21.6791	11.0191	12.4259	12.172	17.078	44.4554	17.5686	26.3807	53.4966
37.9276	34.4609		23.1803	19.7445	12.6982	15.4174	43.2328	47.8834	11.5267	11.4276	13.5788
33.7041	15.4793		25.4769	27.2273	12.0173	12.2154	20.5586	99.6467	17.1956	12.6967	15.891
14.4145	10.9665		11.228	42.8258	18.5281	11.1986	11.7944	10.9634	13.7429	11.895	15.3246
21.1235	18.2449		12.6301	13.2012	59.2089	18.2573	18.5792	13.4411	13.6624	20.4936	17.0997
37.6413	21.4702		22.1	31.9692	38.819	22.4049	22.4405	53.6375	13.1749	11.83	44.9847
12.87	17.8363		24.5081	14.4347	15.4963	23.4867	12.3036	18.6968	15.9962	26.4241	10.9479
21.9669	13.3359		11.974	11.3487	16.233	27.8634	64.5915	94.5071	11.9275	65.4211	50.8858
14.1437	12.1628		23.1602	11.0748	39.9302	15.3323	26.4133	11.3626	19.6239	24.8084	20.8047
16.6478	14.105		17.0146	13.5943	11.0624	31.5916	11.3379	11.7108	17.1136	11.064	24.9739
14.2969	31.1567		14.6312	19.5929	65.4118	30.4355	14.543	81.8506	32.0048	18.1675	19.3654
13.0124	44.6814		35.3276	14.7272	12.5868	17.7172	53.119	12.7756	13.9193	36.9108	11.0701
12.0559	14.2985		13.8729	35.9559	11.5963	34.2674	15.5629	75.0086	31.4368	38.1303	36.8024
18.7262	23.5842		25.0003	11.7681	67.5908	25.6456	24.6598	12.8236	27.0772	24.8378	11.635
17.2575	24.8563		17.4401	19.0698	11.7232	11.8084	56.6723	104.932	21.7302	36.7313	21.7565
12.0467	65.076		12.7153	22.7532	17.8023	11.2326	17.3798	18.3006	32.726	13.8357	27.5693
12.0575	51.7215		17.0981	13.113	13.113	45.969	18.8237	51.234	20.3605	13.2894	21.1065
11.6598	55.6509		12.6054	17.4989	78.062	11.115	27.656	12.7803	12.1055	16.6153	17.3767
16.0736	35.4885		14.2536	15.0026	13.8729	11.977	21.6388	62.1834	28.8121	17.8627	10.8829
17.2421	12.9149		24.7898	21.3758	11.2311	13.4891	15.2085	11.9725	11.0624	11.0918	11.2512
19.4505	46.0154		29.7051	11.0376	51.3501	14.7782	15.7842	41.6899	13.4891	14.8974	19.0032
16.6849	19.0636		16.3986	11.9368	69.4774	13.0944	15.5815	11.8424	22.326	22.5968	25.138
14.9748	51.2696		11.7743	42.6788	11.146	14.6374	36.6988	58.887	29.5193	11.5282	18.2898
12.6704	13.6732		13.0062	12.771	11.0841	12.9366	16.4357	54.7023	36.722	27.6405	12.1132
20.9455	65.5944		49.2778	14.9887	18.8175	32.1859	44.5684	12.0219	17.9927	11.8873	15.1002
11.3394	12.9211		52.452	21.4655	22.2857	42.1975	40.8974	12.1659	10.985	27.9547	26.8389
16.5503	12.2587		12.2974	23.2344	18.4415	13.7259	11.4137	53.8913	19.1596	22.3786	37.2698
16.3692	30.5284		18.9754	12.6642	18.2681	46.0634	46.8341	11.392	54.1018	28.3571	11.1738
98.062	12.381		17.078	18.2496	11.6118	11.4694	12.1984	69.7745	39.7955	33.732	16.6338
15.7161	65.4288		17.2359	12.3237	28.597	12.4785	14.0013	10.9943	18.1706	16.1015	45.0667
10.951	55.4405		12.7679	11.9353	34.4501	15.2162	19.5975	95.4496	17.0176	12.4676	11.4013
14.4904	11.2172		14.0803	16.0829	18.1969	15.0073	55.1588	11.9229	23.7018	16.2965	12.2696
16.0953	55.1433		46.0015	17.2575	12.0389	13.5757	39.7398	12.7074	12.1891	18.7819	22.2951
11.9848	11.8625		20.6592	13.8125	16.4806	11.1413	13.7738	13.1207	18.9058	13.342	12.1132
16.8118	63.6088		15.0336	14.6281	27.8278	21.984	14.5801	98.3901	33.6252	35.7191	24.358
19.8808	12.5373		11.0547	12.562	38.9211	39.2013	32.4412	92.6298	12.9257	28.0243	11.1676
21.2844	11.3982		12.5497	12.4351	41.0754	23.787	14.0338	13.5912	19.9427	23.7545	25.5172
25.1349	11.5035		22.3956	19.0002	49.137	16.6044	45.6873	71.1488	11.5391	14.2474	34.3711
15.2735	13.7661		35.1867	52.5712	15.9482	42.0922	11.3239	22.4623	24.0671	13.9054	15.1559
12.9381	11.9229		18.3486	23.6663	18.0499	23.8566	14.5136	91.955	19.4103	15.535	30.3721
16.4466	11.3332		84.3021	30.0022	36.7978	35.6061	35.5829	27.5136	12.9969	11.6505	36.4233
24.9012	27.0431		15.9591	18.0964	48.9544	27.5105	39.226	13.0866	23.7869	14.0276	22.0567
23.6183	11.1661		16.1324	16.3893	13.1331	35.2455	12.6626	12.2432	23.1694	20.5509	17.0966
17.3365	11.6489		18.019	17.3643	13.7382	103.248	13.1548	12.1674	11.132	17.5206	25.4785
15.3865	18.2031		31.5158	47.3866	13.13	18.8129	21.7673	14.3944	23.4109	22.0041	37.4942
19.5681	20.0866		16.7948	16.0488	42.8335	14.5368	21.1529	11.9229	19.7616	15.9838	37.649
17.3504	14.1205		36.4078	12.3547	22.5411	38.4832	14.8711	11.2311	18.0128	14.8556	58.5883
29.688	12.6766		14.1979	11.7774	15.5706	15.5861	27.6189	13.5448	17.6352	15.1187	23.5548
12.4661	13.9379		11.5143	12.3005	28.1389	12.4522	19.4521	20.1051	28.939	30.0254	25.4352
16.6416	10.9061		15.6016	13.7058	11.2172	13.941	38.0916	15.0382	18.3145	15.2007	15.2224
18.0252	20.6252		27.8711	13.5138	15.4592	11.7124	16.1974	13.842	15.2332	39.37	11.7604
11.5932	29.0891		13.5649	25.593	11.0268	12.5203	29.0303	11.8161	28.9312	13.226	30.027
18.166	19.3623		46.7475	14.6235	23.5471	11.4462	24.4338	16.7576	23.6755	17.1941	31.5962
22.7439	15.5489		77.0979	18.5467	23.7436	47.2613	12.2664	16.8134	17.1059	14.95	50.2482
26.6284	18.0917		11.5004	11.0918	31.1815	11.3735	34.5692	23.318	19.2849	11.3998	11.0516
11.0686	21.0445		24.7325	13.9766	18.0344	11.4029	18.4693	17.3613	23.8937	12.5017	64.2928
19.1534	21.6017		15.4994	32.9829	35.1542	45.9396	40.4409	39.1811	46.0495	23.4372	16.2346
20.2676	16.4512		13.537	19.6641	11.276	11.4555	28.6496	15.2255	19.3035	42.4931	38.4305
17.7033	12.7849		26.2059	12.1535	16.4605	30.5578	44.5204	19.7539	25.3609	17.4123	35.5783
12.0591	12.6193		12.9474	18.2387	18.7185	24.7511	19.2895	21.3526	10.9649	57.8517	11.4787
65.0589	26.6485		17.5144	39.9812	13.8806	12.1163	16.185	15.3153	26.3483	16.0318	34.2644
40.0958	23.8597		12.2324	12.008	49.8613	12.4212	22.5937	15.3725	19.5527	20.0696	56.6166
14.0539	15.8925		37.225	10.9293	25.528	38.5219	17.3813	22.2966	14.6482	20.6329	18.0298
12.3407	11.9507		12.8685	13.1084	77.8996	17.4928	10.9974	11.2001	14.3325	32.9674	27.4889
17.1616	14.1406		57.2233	46.6376	17.0161	12.251	41.1853	17.8982	19.3236	16.8706	20.0742
25.6178	12.155		18.7231	21.871	26.1842	19.8018	38.0235	16.736	54.8709	18.33	15.956
13.6361	23.7266		26.1641	23.3056	13.6872	28.3199	11.0299	21.4841	25.6596	11.1274	14.6715
12.0916	21.4284		18.8733	75.5812	11.2419	15.0197	15.1961	11.4664	27.5755	11.3178	15.7858
12.1256	25.8809		25.3733	13.0511	18.9924	12.3021	15.0104	23.9371	11.7433	26.4938	54.7641
13.2554	28.6975		15.973	30.2328	32.3886	20.735	50.9694	17.8472	22.309	37.7914	18.3331
35.2889	11.683		18.0159	38.7076	17.0393	22.586	10.9154	15.9096	36.6105	16.7731	10.8953
12.6874	26.7336		22.5272	22.8491	20.311	22.0846	12.2076	12.056	32.7446	12.5945	49.4651
40.5895	16.0613		14.8587	53.6885	14.2505	17.0904	12.6626	24.9415	21.8772	22.9435	11.3487
26.1115	14.0524		40.5755	13.6655	11.683	18.6164	51.039	16.8087	29.3862	14.0942	31.9042
27.5198	12.3268		13.0991	17.1848	13.9797	14.7179	23.7436	18.9507	31.3595	35.1852	25.1782
14.7318	11.3595		54.3556	53.9145	31.4508	14.9268	33.8387	47.902	14.7225	26.4442	15.1296
10.937	12.675		21.8787	14.8293	13.9332	12.3578	33.034	45.4242	16.4605	14.1313	54.8245
21.8184	16.6246		21.3293	18.3857	25.285	11.0438	24.1259	15.4158	21.5197	12.9938	11.2651
24.098	44.067		26.0062	19.7539	15.5443	22.699	11.2558	16.9387	21.2225	12.3856	11.6381
10.9556	19.3236		48.5071	26.8187	56.5594	15.2719	14.0462	11.129	22.0459	10.9123	34.823
13.5076	20.2971		12.2216	18.4786	38.0916	12.446	47.0725	13.0387	20.8558	31.0329	54.9297
16.5209	25.0901		20.1253	15.9142	25.0761	23.0983	35.8414	25.5698	23.2221	13.2616	11.4601
33.7258	12.0142		14.8819	35.1481	25.8623	47.7519	26.4551	11.0206	30.2684	11.0268	12.6874
61.9265	27.8123		22.7593	15.6944	14.4099	12.6193	20.9239	31.6612	38.5203	13.989	17.7388
11.7898	22.3895		26.0465	56.8333	28.4329	24.4292	12.8747	11.7077	36.0209	15.0599	21.775
11.7975	23.3691		30.6197	14.8045	33.3187	14.7055	19.5155	11.8687	28.9622	30.6166	22.4049
42.281	16.2253		11.0949	16.3336	18.8562	17.0238	38.0374	46.0015	12.7926	13.9224	16.072
41.549	12.2634		11.8315	49.496	27.249	14.8525	24.3147	14.3356	28.2023	23.3149	33.2213
16.5534	19.743		21.4469	69.5068	20.5818	16.1603	37.9848	33.3265	11.4044	29.1216	38.4011
14.4161	11.7635		11.067	20.2522	82.8953	42.3027	11.1847	47.7271	11.4029	13.4891	18.0174
51.1025	13.9487		18.5761	19.4087	56.3799	44.6783	13.5618	14.1499	12.2649	13.8481	34.3928
39.4551	11.3967		11.2032	11.0531	21.7781	20.3032	14.9903	13.2507	36.7251	27.1205	40.4765
49.9913	21.4098		22.716	12.8902	16.4326	13.0062	11.2125	32.5945	18.1288	12.203	13.0372
13.3776	23.383		23.3304	52.9581	81.0366	29.3553	15.4979	21.919	19.4846	14.4935	22.0211
12.9892	14.7628		13.9626	31.0608	21.2767	17.7961	31.9027	37.6459	20.3744	28.2735	17.4866
15.5536	18.5065		23.9061	10.968	14.314	14.2087	35.4483	23.3629	12.5466	11.0872	14.1375
14.0539	21.4655		31.6287	15.4097	49.8164	19.3979	12.1999	25.3841	11.1506	15.501	18.4987
11.2775	17.0269		20.9842	39.3823	50.1863	11.7449	27.8185	14.7148	43.6863	22.0938	25.2804
12.0885	18.183		14.7844	11.9337	14.7241	27.803	12.2154	11.6057	18.3997	16.6756	11.2435
13.8605	12.9505		18.5049	16.0148	15.9126	12.2618	19.24	43.4975	41.7827	12.1488	17.0006
20.2986	23.8612		19.076	66.2413	12.952	12.5992	46.6051	32.3561	19.9488	12.9784	15.357
17.2699	11.163		23.5269	12.2092	14.7457	57.8981	21.3881	13.3854	11.0639	13.2043	27.7148
20.1702	13.876		19.336	73.0601	18.0375	27.7055	11.7093	12.1705	17.499	11.471	11.44
29.0349	13.0449		11.6907	14.1004	53.9547	11.9492	14.071	11.7681	15.7532	26.5015	31.522
15.4824	17.5562		22.5844	39.5387	21.1978	20.1237	16.8227	30.3829	12.5171	43.6352	11.9987
12.8174	15.1822		19.7183	12.3005	47.252	11.9461	14.5554	20.2475	19.6022	11.4787	26.828
11.844	21.5537		20.9533	69.4217	15.4515	12.2804	52.0604	14.9516	38.2371	15.0955	19.2617
16.134	18.0406		12.6503	26.551	12.494	22.569	11.8145	18.1645	13.3327	16.1046	17.8874
11.8563	22.1913		11.4865	11.4091	17.0703	11.7248	50.2327	12.2835	25.4289	22.6448	12.3283
12.4166	24.1955		13.1331	14.1638	26.7073	41.7579	30.8054	18.0778	19.3793	21.546	17.6707
11.9972	11.5638		14.2691	125.412	16.1726	15.8569	29.6401	19.2663	21.447	12.1813	12.2417
14.136	21.3494		19.401	15.5397	29.7376	29.6184	11.6737	19.1797	20.6391	13.3529	15.3601
13.421	23.6214		27.2722	12.788	32.3886	23.3025	51.0282	13.0387	12.6271	11.1351	19.1735
16.524	19.6192		31.4368	29.5364	13.0805	11.4663	50.3333	17.2947	10.9138	12.4429	22.7438
11.2295	29.5147		39.2245	41.2519	30.7187	13.6609	39.2152	11.8083	18.9011	22.0737	13.1285
10.9711	17.8456		27.5724	19.7786	35.8801	27.5399	49.8396	42.4931	12.8035	32.2401	41.6063
16.5874	13.8063		23.9154	12.48	15.1497	29.2067	27.3542	16.9914	14.3944	10.9634	12.0358
20.1655	19.1069		18.1551	10.9448	15.4499	10.8674	11.5081	23.1245	15.5954	12.1798	15.6387
11.3905	56.3814		48.8368	11.3951	14.0818	54.5382	32.0745	19.3778	13.455	33.4069	17.5748
23.9386	36.5657		12.2711	11.2497	12.7601	14.0694	13.0573	17.5361	27.9779	18.4074	15.2441
13.6949	40.2505		31.4662	13.9843	43.304	14.6622	71.8762	14.2181	11.7433	21.6497	27.2134
31.084	33.6314		18.0515	12.4305	50.0563	32.3174	22.5164	21.1173	46.5849	13.2074	11.2326
13.096	12.0637		18.296	15.2658	47.3154	10.9634	18.4353	11.6521	22.1202	12.6178	11.4896
24.9244	32.1874		12.0281	19.1069	13.5525	12.6239	27.5167	11.5097	12.8948	38.2232	13.78
13.3838	29.6664		13.6701	16.7252	29.9279	47.6652	13.0495	32.0854	21.8292	11.3363	13.2616
18.7185	20.181		20.1299	28.1605	33.1129	22.7206	55.8134	13.0805	18.3533	22.6077	10.8875
16.6354	19.0899		20.6824	11.4772	31.5823	42.6261	20.4549	11.3704	20.7211	29.589	48.4669
16.476	22.0536		25.966	25.3067	17.1167	43.3814	34.0307	13.3312	25.9691	12.9969	43.6011
12.2045	23.4728		14.444	15.9467	24.5035	12.2587	38.8732	12.2464	11.3054	24.0934	21.6667
26.4256	28.6681		19.9256	12.1674	26.5216	17.6738	11.9461	21.7131	11.0717	45.6796	11.6381
13.2585	21.6698		13.7367	11.4926	58.5821	17.3303	13.3142	82.7297	37.3596	15.7068	13.2476
24.6319	19.353		11.6149	17.3643	33.3729	11.3549	41.5057	26.031	38.8128	15.3354	12.4491
15.3276	35.7841		13.3869	16.0999	16.7221	41.9916	13.486	14.7318	12.3655	30.3938	18.8175
12.0281	11.926		16.0334	21.4547	37.745	23.708	19.6285	16.3135	15.0243	11.6691	11.9244
36.3722	51.7416		29.4899	119.6	11.5716	12.5203	27.8077	62.1618	37.7821	27.7705	30.5826
11.2125	11.8331		15.2441	17.2838	81.1929	40.6405	29.2377	16.2253	11.9059	47.2969	29.8722
40.0091	11.5793		12.6596	32.9241	14.1685	16.7731	23.5022	17.1756	10.9788	11.7526	12.8964
12.9335	12.4104		14.2335	13.4581	45.5651	11.31	11.4013	14.2846	59.116	22.0985	14.2815
19.3035	34.5553		28.2487	17.0517	10.9123	50.2374	12.8685	32.9814	65.2292	11.5159	11.8099
25.7679	23.3289		12.6874	11.7465	44.7201	46.4612	44.4926	21.9082	13.3854	18.6922	13.2987
12.6379	44.8253		15.2007	16.8644	43.5145	15.5722	40.7381	29.493	19.5604	10.8953	16.914
28.3137	66.2599		13.8574	21.2071	30.2715	19.3731	15.9436	17.892	16.7731	30.3272	15.9622
22.1573	25.4352		13.6438	24.0856	20.9424	15.34	11.7743	22.8104	13.0681	20.3311	20.0866
27.7272	36.4063		57.1274	63.6908	29.7762	22.9389	40.0819	22.6324	14.7875	25.477	11.3642
20.7505	23.1602		23.414	12.2742	12.22	68.719	29.7468	14.478	16.4559	12.5791	25.7168
27.7875	13.2647		19.9767	12.7338	37.9105	13.178	38.4878	17.8534	42.6849	23.8875	13.0108
12.706	13.277		17.8332	42.3011	15.2224	11.9554	35.9234	10.9185	11.9322	38.5946	25.9505
18.785	13.8837		19.418	12.7354	48.5241	26.8311	40.396	13.6918	13.9983	24.2976	20.1965
13.5169	11.4926		15.7703	11.7248	18.4384	12.6766	38.8515	55.4621	17.7868	12.8747	18.8872
11.8145	15.6093		49.0287	16.4621	14.6219	18.7015	28.4809	72.017	23.2685	30.3396	28.3896
16.5456	12.9195		14.8293	13.616	36.1045	19.0946	11.7573	17.5995	43.3813	13.5138	14.9113
15.8662	13.4984		22.8491	25.3454	12.2881	23.5177	11.0438	11.505	12.5574	29.8304	19.254
17.0997	11.2822		12.3779	20.1222	20.7923	20.8155	35.0923	16.8737	14.7349	14.3511	16.5859
22.6665	11.5963		12.0157	16.8134	46.7877	14.7829	14.3929	39.0279	14.5631	40.054	11.8981
13.1022	16.5023		26.8806	12.9969	31.8733	12.7911	11.2822	25.5326	22.4049	50.5825	19.1302
13.4194	13.6949		14.9067	12.3299	13.274	37.6861	11.0949	17.013	13.3823	34.187	15.8523
27.1747	13.5107		14.656	12.9366	25.169	12.952	12.0157	20.7877	40.5337	25.1906	12.4537
11.0051	14.9934		13.3219	14.0679	12.3454	25.415	11.4988	25.5404	12.5017	20.5957	19.6857
12.9753	18.3238		38.5605	13.1548	37.6103	35.6108	12.268	22.3414	12.4909	25.0452	17.335
38.2015	11.4864		21.3835	11.6923	15.9003	11.1475	11.5731	12.0188	58.9783	24.1058	23.1648
11.9461	14.1097		36.2747	30.5609	12.3717	18.9073	22.1403	12.0034	37.3642	11.5932	14.9562
17.403	20.2352		22.2656	59.5587	22.8027	32.9736	24.8393	14.4765	25.689	12.4553	17.1631
38.5838	15.2565		15.145	44.2171	10.9494	14.7024	15.1373	11.9167	16.0875	42.5503	14.7751
12.5234	19.6718		12.1751	14.5585	18.0932	16.0906	15.8941	20.9208	18.573	12.5156	50.6583
11.4044	14.2613		13.6964	11.228	43.3381	16.5735	10.8751	15.4947	17.0176	36.5749	14.7658
11.1506	13.2028		73.7473	11.5809	17.2359	12.5744	23.8844	36.855	51.0359	15.5459	22.9188
23.8458	11.0578		11.9894	15.4267	57.6536	26.4752	16.7778	15.4762	13.0186	22.7872	20.1516
13.794	23.2112		12.8546	20.6793	21.1065	12.0575	16.6447	14.4749	11.7495	10.8953	18.5591
30.5284	12.5435		76.112	18.5018	11.3239	19.7833	13.5912	35.651	11.389	23.7962	13.763
21.4253	25.9722		12.5141	14.4749	17.3844	12.7911	27.8185	32.6734	27.0122	43.8426	11.9182
14.8216	14.7612		11.0361	23.3242	11.2605	12.8747	15.2456	32.1441	12.7942	12.8143	16.9
12.3191	33.4426		16.3878	12.104	12.6874	34.3634	16.7174	20.718	11.4509	15.614	27.2846
11.8842	22.5164		12.3732	30.8627	31.9197	13.0093	15.6465	31.8733	11.9569	18.46	28.3323
20.5602	11.2001		19.9458	12.3547	18.9553	13.5912	33.6437	18.3594	19.028	18.7943	13.8899
23.4062	13.6887		12.6131	18.4616	33.8542	27.4502	17.7327	28.727	13.1996	11.5236	11.2853
16.3073	11.7635		11.5267	11.423	18.5312	11.7805	13.5603	71.0049	18.9847	12.4955	24.9399
17.0099	24.2481		13.5928	26.7956	30.9756	22.4328	11.4896	26.5464	11.1413	15.6372	91.1688
10.9912	32.0745		16.3738	11.194	11.7542	16.2887	15.1589	14.249	88.2454	36.6368	28.9514
27.6049	22.5225		15.111	13.9936	73.7612	33.5184	16.3336	29.623	20.8681	11.9368	40.8309
24.4958	11.4276		10.9479	14.5384	57.9956	32.8947	21.3556	13.0295	16.9836	32.4737	15.2921
31.6287	16.9155		26.8033	21.19	13.6423	33.9177	20.5338	13.3358	10.8767	23.2592	12.8298
15.0847	24.112		12.8669	10.8953	38.4584	19.2988	12.0513	33.1918	51.217	43.386	16.0318
11.8594	24.7619		13.8001	16.1154	16.0519	13.4194	27.543	12.2123	12.4831	11.4555	12.7865
36.7932	12.316		14.006	13.2291	58.8638	22.6293	10.8705	15.8879	13.9348	40.2707	14.6188
30.5872	11.1661		18.5869	30.8642	13.5278	36.1633	15.4901	18.6581	11.7403	13.4535	23.123
20.0324	12.4429		13.7599	13.1145	13.4287	37.358	26.062	23.9108	12.4119	11.0268	11.7712
62.6648	20.5369		11.6474	20.8944	15.6697	28.4066	17.1987	49.4946	16.069	18.2279	26.0805
13.4225	13.5959		32.5202	14.3201	19.1982	12.6317	41.5026	17.7574	15.7053	25.0885	14.0772
13.1424	38.0699		18.4631	13.8791	11.9678	16.5766	18.5003	21.6033	49.6972	32.401	11.6753
14.5492	25.1179		12.1937	13.6454	12.6209	19.5279	10.9773	12.1272	11.505	11.9136	29.3893
11.8114	12.1395		22.0521	33.2089	22.1232	11.9755	12.5822	10.9758	62.5858	32.3035	11.991
13.1641	33.6608		11.0345	19.5093	37.4215	43.2421	27.8804	69.7482	14.5353	10.8891	38.5017
12.0962			14.396	14.704	18.2078	16.7422	12.8391	23.3428	13.9054	13.0403	14.6684
26.1858			24.6258	11.3255	16.5704	12.6673	34.0802	46.8527	23.9154	15.2596	20.9935
44.5112			15.1373	32.6068	15.5226	25.3315	13.5371	12.9288	19.4242	50.1445	16.3521
11.8826			17.0579	22.3198	15.015	12.446	16.801	10.8673	57.0082	39.6965	36.7746
12.7772			16.51	14.5678	13.1935	12.1365	15.3137	18.5235	13.3916	17.5377	11.1089
18.2913			18.4446	30.9091	19.8746	17.5237	12.2572	14.0431	17.2235	10.937	18.344
14.1019			17.2328	26.1192	23.6074	11.7403	25.4738	28.9189	18.1629	11.341	33.034
40.5972			19.319	13.2183	18.2434	12.8329	11.3363	12.9258	62.5193	62.7855	15.8136
16.4466			28.7146	11.782	13.1409	22.1372	13.4736	11.3363	12.2339	35.7346	22.7423
22.8568			16.7236	22.572	25.9273	11.3332	17.0424	16.4714	12.5064	52.5804	18.3161
17.0331			15.2224	14.8231	28.9405	17.4293	16.4698	13.667	17.8441	30.6089	20.6066
11.6892			32.3701	66.3435	31.0314	20.766	16.0984	34.8664	16.5874	48.6449	12.2633
28.8353			23.7823	11.197	34.3278	12.4367	14.3898	32.4769	13.9642	11.7944	21.1544
13.6748			11.4834	53.4316	20.0154	30.564	22.6773	15.7548	36.9402	32.7817	54.9452
13.291			34.1297	13.0217	15.2781	11.4044	16.4234	15.7424	12.3222	22.3631	13.8605
41.2519			11.8393	26.3823	23.3103	19.4644	14.2582	28.583	10.9742	12.1705	23.8597
12.008			27.9299	12.0095	25.5528	17.4556	12.6255	16.38	15.2069	16.1293	27.916
24.2358			13.8172	12.3624	11.1862	25.251	13.0929	26.517	31.3192	17.2219	11.3487
12.7555			15.6279	20.6453	13.6129	15.6805	24.194	28.7826	70.8083	69.2762	31.3363
14.0493			44.3533	25.5188	44.262	11.782	27.3155	24.6552	13.0527	12.1024	11.5081
12.9675			13.4628	14.4997	22.0103	17.1755	17.6475	73.9268	45.4382	12.884	12.918
40.6297			16.4806	25.8391	40.8448	14.0803	29.0597	30.9462	10.8984	13.1563	11.6381
16.1494			15.0893	36.4635	33.9099	13.8017	14.331	39.1641	39.2771	12.0188	15.2781
12.7447			17.3504	24.553	16.7391	21.2148	28.159	41.8322	47.2241	34.9917	36.3614
49.5827			38.2804	11.1181	15.6851	31.1412	33.2089	57.053	14.8169	12.6564	12.0529
10.8705			14.5523	11.0841	21.546	23.9262	14.5182	16.2407	87.8693	10.937	68.1403
19.8684			27.7612	14.9067	12.5419	32.8514	18.4987	26.5479	11.5978	15.1621	13.989
15.3911			13.1548	12.2092	24.5809	13.7166	17.6104	20.4069	49.7669	29.8242	12.8251
11.3642			40.2506	24.8161	11.8176	23.6415	16.4822	28.371	48.0505	13.469	18.6194
13.7785			50.2946	13.0062	64.5358	17.5717	13.7893	11.847	43.0409	23.4558	15.0615
12.7261			36.6338	12.0869	19.0605	15.1543	12.9103	18.9228	17.4278	11.9012	26.0341
17.6692			15.4948	15.0599	14.3882	32.3236	13.9874	37.0129	12.3051	11.2001	20.3667
15.0429			11.2884	40.2134	21.6404	10.92	12.5481	18.0329	14.786	28.5382	11.4122
17.1492			13.0232	19.8421	12.7632	26.1734	11.2961	15.7393	13.2136	33.2151	21.6466
20.6855			19.1704	21.4748	11.0856	17.8379	11.7743	17.2359	19.6563	15.6109	14.3944
11.1042			11.4787	40.0726	24.8068	16.2918	16.1665	21.5507	14.1654	12.6069	19.1905
18.2991			16.7143	18.1815	13.4968	20.9115	12.9861	139.444	60.6699	30.8735	21.1514
15.0429			38.788	21.8957	51.7354	16.7932	14.1205	27.2985	73.3093	18.2047	14.3758
36.2732			11.5004	14.738	40.088	11.0268	16.1943	12.3531	13.0728	31.6148	13.5649
10.9664			11.7836	11.245	12.6193	23.4944	11.1738	15.8863	56.8643	32.7245	28.6681
12.6394			11.0794	13.5603	11.0191	26.8775	15.761	28.6945	13.4643	11.5483	11.0841
14.314			11.7944	13.2291	25.0885	26.4535	19.3778	21.4965	52.8281	43.4263	58.4692
11.601			22.5519	40.8139	43.5965	22.7346	10.9355	22.2439	11.9956	37.6088	22.798
16.1912			12.0854	11.2435	19.2942	22.7794	11.7913	21.4841	14.6715	11.9507	11.1491
31.5405			12.87	13.5819	16.1835	17.3736	12.624	15.8121	13.1795	18.149	22.5488
48.9466			11.5453	11.765	11.0345	17.4138	16.7638	18.0576	44.553	22.1217	11.7496
14.6297			30.3953	33.4162	17.4959	20.6669	13.0913	12.1101	11.909	17.8456	13.8126
12.5651			19.9318	22.1945	18.5761	24.9647	13.6144	35.3709	11.0237	16.1556	36.544
14.3712			12.6565	46.099	32.9736	18.6891	22.7779	49.3939	13.1424	30.0625	25.0034
13.113			31.361	84.8267	12.0745	16.9294	19.2385	26.6315	57.0376	39.6826	37.1259
14.1174			14.4115	71.7462	10.9107	13.732	35.5086	28.7037	64.7355	31.5715	14.088
14.5306			16.3599	12.4893	47.6141	14.266	18.0375	123.644	59.5061	14.4811	48.942
17.0842			44.8207	21.3727	35.9683	25.9118	24.8625	12.1783	13.486	39.8296	13.2151
28.2518			26.2987	20.9718	15.4963	11.4385	23.3381	65.2633	61.6743	13.1037	30.8333
18.0205			12.6224	19.0311	12.9428	12.3748	23.7993	22.9187	74.1945	12.6673	17.9013
13.8528			16.0488	15.2007	15.5753	21.3773	17.7512	34.871	11.327	23.5223	40.3094
19.24			14.0957	46.9858	40.4734	12.2092	19.2756	13.2987	52.5789	54.4376	28.0568
24.4509			40.8727	15.1868	21.2674	12.9428	20.9919	11.1444	12.0498	38.3888	13.9255
15.5923			12.1751	28.8415	15.1528	28.0104	17.1322	46.9827	10.8659	23.1958	17.061
21.6048			10.9881	70.1862	13.8837	12.1968	14.7721	11.5607	39.2338	45.1534	13.6532
12.367			31.1072	20.0711	24.4075	21.9994	11.2311	33.1129	22.5906	53.3109	24.8719
13.4844			10.903	15.9157	60.2613	25.268	11.7557	16.9666	12.4568	12.107	54.2875
15.8043			13.1579	17.1368	43.5594	24.3054	21.6481	12.87	13.1811	43.9819	14.3882
36.9294			12.9876	17.4974	12.3485	25.6364	13.1517	33.8371	45.1426	42.6339	17.8642
13.862			11.7511	21.8988	23.1075	11.7263	20.3915	46.9734	11.2202	11.3193	11.536
12.7369			19.1611	34.3526	36.1757	11.5654	19.921	11.9446	12.0529	55.8057	15.9575
32.0311			25.6874	13.9797	16.0365	14.413	14.3093	15.5072	12.6859	64.5343	11.0376
23.4093			70.4725	59.1223	34.4253	11.1599	15.9916	20.554	63.0718	12.6425	11.2017
34.5058			14.3279	14.755	15.0522	14.0988	16.4713	11.522	64.8732	15.6418	19.856
37.1924			40.9625	32.2292	12.0405	25.7432	12.1891	14.4579	17.1043	14.0276	15.4252
11.1676			11.8254	20.6778	14.7457	11.7387	13.794	38.6426	83.3596	12.6828	36.0147
12.203			17.8503	28.9854	25.2835	12.6348	12.0096	58.5187	47.8726	11.3611	23.2716
26.0387			19.2988	43.5594	11.3626	13.8791	11.9646	23.1277	37.4973	30.0239	14.868
30.2127			16.654	37.584	46.0572	17.5113	23.2283	36.0163	11.587	12.0219	29.6679
24.4354			11.1955	13.6655	14.3557	20.5911	14.7659	13.4287	11.5267	11.2125	16.6276
13.9781			42.151	12.1566	18.2465	12.2665	47.5398	54.9684	16.4357	26.989	22.9574
16.1355			37.762	23.4078	35.0552	29.2052	30.1043	21.0307	13.2028	14.1004	11.9229
39.8714			54.3061	59.5215	11.098	14.2644	15.4081	19.6038	71.0157	16.6896	27.3232
13.404			14.5507	12.3237	11.8455	14.6854	13.3823	12.3392	68.4436	13.6361	17.7574
10.9541			43.7853	15.5876	16.7066	16.9867	11.3549	25.5652	11.2497	21.3433	18.9568
28.7362			12.6766	14.6157	40.3341	37.4261	23.1849	11.1088	13.8435	18.2047	41.2426
11.7155			11.6814	11.2435	12.9196	11.194	12.6208	65.5108	12.2881	17.0935	17.0935
18.8872			12.4661	17.0672	28.3555	23.3923	29.8799	13.8157	65.6625	19.3282	12.0622
12.9257			11.9724	27.1283	15.8136	32.808	12.1179	43.6801	46.5029	13.3359	40.7721
11.3394			13.6964	70.8083	19.8622	10.9788	25.3392	31.197	10.8643	22.4188	15.1853
17.0254			16.1417	11.2296	16.1696	20.6019	11.1196	35.1124	74.3772	12.836	22.5597
38.0374			50.7899	20.7722	12.7601	17.1151	26.8822	197.392	13.0743	11.2992	23.821
16.7932			14.4672	42.2036	15.4236	33.7954	41.2348	41.7146	73.8695	33.862	12.316
11.2048			11.0423	12.7679	52.9844	12.4599	45.1163	11.197	56.2375	12.9845	20.7567
16.0504			15.029	14.5415	11.1862	24.1259	10.9974	16.1882	72.9812	26.1625	25.1612
11.4168			11.6907	13.0898	10.9092	26.0852	11.4261	15.0971	12.5713	31.5715	13.9998
19.8312			17.0827	72.5401	13.5309	11.9678	17.5036	25.8623	70.3936	13.9688	12.8391
10.9061			30.7497	42.0025	19.1286	13.7429	21.303	14.803	13.243	24.5236	28.2364
37.6629			18.2202	15.9513	15.2719	35.3214	27.071	64.1845	64.3331	19.4381	11.7077
11.5097			38.4863	11.3719	13.9301	32.2973	12.0854	43.7064	12.4506	21.6574	12.9784
11.262			65.076	17.16	54.8307	21.5336	13.8342	15.1682	56.0796	18.5699	16.6076
13.6655			13.3389	12.6286	11.4137	12.9629	11.6072	37.5035	71.9381	19.9133	42.0767
11.2466			11.0593	15.0553	47.3464	13.5696	30.4201	13.4922	12.1643	27.3542	14.4393
29.6679			57.1041	11.9538	75.5719	12.4909	31.4941	43.7358	11.3363	16.2469	10.886
32.6254			37.146	80.4717	13.4906	13.8419	25.6534	17.4494	64.4956	33.6948	14.6436
16.9557			11.2063	96.6629	32.6595	41.6558	23.4975	10.9974	11.0794	10.9324	18.6751
24.9755			16.2825	14.1576	13.2863	10.9045	17.711	13.2337	53.5462	13.746	22.3445
31.9553			11.2435	13.9348	11.1181	11.1614	11.4137	13.2709	74.258	20.5741	12.7849
17.7327			13.7785	34.8107	13.291	41.9777	20.6716	44.3858	11.5236	14.4238	14.1127
32.1224			13.017	11.6041	11.6845	12.0622	19.3143	27.2536	62.0705	18.3471	11.1553
19.1472			20.5478	23.7096	16.0844	11.1351	33.1609	86.6977	21.9406	12.8948	35.6588
20.4766			14.1515	14.4393	62.5657	11.4478	14.1344	54.6682	75.6307	34.6915	17.937
25.3547			66.8867	11.8037	15.5428	12.3516	15.2348	11.9832	76.5934	26.0341	47.3232
19.7771			16.2376	21.2612	39.1084	34.693	12.8066	14.1499	12.822	16.2578	21.8957
31.9151			16.8629	11.2667	13.1641	15.1915	25.0421	99.752	75.25	14.1685	16.5689
11.6845			11.457	12.5404	15.5846	32.6285	51.0158	17.3813	13.8512	33.0943	14.6993
42.4745			13.0356	10.8767	11.8501	11.8362	48.7501	23.8025	60.6033	22.1619	11.1707
19.9566			18.4477	15.4778	14.0524	35.8816	20.9857	31.4012	10.9757	22.9017	25.4429
15.4793			12.6503	12.446	13.8559	11.5886	11.3038	45.2973	77.9785	36.8891	13.4628
16.3909			11.8439	52.9875	13.2693	34.043	16.6818	60.365	75.558	17.516	15.1961
18.2356			14.006	12.2726	11.587	11.796	22.9203	45.921	11.2048	25.4599	53.9718
13.4597			56.7977	11.0624	19.0667	14.9253	14.9021	108.16	17.7404	20.1438	51.9026
15.6542			11.1893	14.5554	16.2562	39.8141	13.9131	16.6524	19.5882	22.8027	12.9057
34.8834			15.0615	13.9719	11.0299	12.5729	10.8813	12.0931	11.7294	36.024	14.8649
16.1665			17.9663	11.9229	14.2118	11.3239	12.8685	35.7779	18.3672	35.7826	11.601
30.9942			46.9858	15.583	15.6898	44.994	11.0191	157.091	13.2105	15.6201	24.0067
18.1722			11.7759	17.0997	23.8132	31.7634	22.9853	13.5556	26.828	37.7372	37.6257
19.9782			49.9944	23.3443	12.0591	11.8254	14.3279	16.0241	31.3594	18.8438	11.6505
37.714			14.6467	21.5522	15.9823	11.7975	47.5027	200.722	24.44	15.3756	21.8308
32.1147			16.9774	10.9556	14.4625	14.9036	11.4323	19.9829	15.3726	35.2827	11.3255
21.2349			22.0722	38.4955	29.021	11.2435	11.0315	13.9487	18.409	15.097	17.2653
15.4251			48.764	11.2079	44.6071	12.4847	12.5079	12.0374	17.5903	21.9267	13.6129
46.489			26.52	15.5257	11.8378	20.1083	19.9427	36.5177	11.454	22.5164	46.927
12.3887			11.9167	13.3498	11.6706	26.7661	16.6725	28.6914	12.4413	30.954	18.8485
12.1519			14.1576	15.2719	13.6872	18.8593	12.9459	12.0915	17.9029	12.4197	15.8492
17.0563			53.9888	12.9489	10.8813	21.0755	29.1587	12.7477	14.8278	20.2677	11.2497
31.9042			12.7184	11.2342	16.1448	21.5816	21.9793	22.066	16.7159	10.9448	47.8571
30.369			45.3608	11.454	11.1785	45.4041	14.2319	13.2987	20.4487	12.3268	14.9671
17.5671			18.9723	18.8052	18.2867	11.1413	38.4244	10.8875	15.1327	12.9845	15.6263
24.7821			17.55	12.8685	16.7081	13.4411	16.4667	488.626	12.5621	40.7055	28.3091
13.7568			22.8413	12.5682	26.7692	16.1556	11.7387	33.8186	26.8791	21.905	72.455
21.9499			13.4612	11.5035	18.0344	26.0604	16.3661	11.474	12.6951	11.3564	89.5578
14.3573			17.5407	15.4855	18.1459	11.2868	26.9271	16.2129	30.9834	29.0164	14.998
15.9173			11.1692	12.641	13.2275	15.8012	11.1181	19.5201	12.2742	11.8966	11.5839
42.4667			25.2881	40.3063	15.405	16.7948	28.5335	23.2205	12.9164	15.077	11.0144
11.7217			17.1492	18.1211	30.2034	15.7656	41.5691	11.7016	15.8894	24.1847	17.0656
11.8006			62.8056	11.6753	18.9398	18.7649	10.8937	59.992	35.8073	22.1573	19.8622
15.7718			26.8512	12.299	14.5368	11.1986	34.5692	11.1351	48.5969	12.4893	15.0955
55.3213			12.3763	12.9443	17.2096	11.0175	25.9567	14.8154	94.6804	25.9861	13.1579
25.1875			14.348	33.8836	12.4692	35.2966	39.3885	33.1098	141.827	22.7516	32.8731
56.1028			30.2142	18.5374	17.3984	12.4414	20.0463	11.2032	38.2433	28.9018	28.7811
12.6673			62.2608	18.9367	13.2476	17.3937	19.4969	19.9457	17.7605	20.2305	49.3057
11.4803			40.4409	16.2686	16.281	12.0591	45.9071	12.2711	42.5395	16.6756	14.2072
16.5688			14.5647	16.6338	19.1332	17.061	76.2173	15.7331	20.4921	31.556	21.9731
11.0732			17.6878	18.4229	26.7615	19.0187	35.9064	22.9001	23.9061	28.1017	11.7418
37.4308			13.2739	11.3781	20.0216	13.2879	23.6972	45.336	24.3364	31.4724	11.9059
11.4803			31.881	11.4555	29.2934	14.4068	35.4699	26.5572	25.1504	12.7648	13.1037
14.9361			12.8669	11.0516	40.088	20.5741	11.6954	67.1575	16.4326	28.5026	10.9803
10.9881			23.6152	13.4721	13.7166	12.1055	24.8378	33.5493	53.2026	17.5051	16.4806
14.2613			75.4698	18.2836	12.3005	14.5554	20.4286	16.6911	16.787	11.9987	14.7829
14.4362			14.7643	12.5543	35.8414	13.1269	19.7353	17.9726	15.3307	31.7046	13.6593
22.4018			20.1562	14.2876	12.6441	26.3668	36.3691	19.1951	17.3813	21.6419	43.7899
16.3878			33.4302	56.9757	14.4548	11.1444	20.4162	11.7139	13.5912	21.4996	14.0772
16.5038			36.1385	18.4709	11.3874	13.1904	11.2543	19.3979	11.1878	27.3341	21.3742
16.2965			33.4271	16.5178	11.9059	17.1956	13.243	15.6156	11.9306	38.4801	27.8882
13.9657			29.6339	11.4246	12.1101	16.866	14.4115	51.0576	11.5483	28.4174	33.4008
16.4652			12.203	17.1693	12.4769	13.4349	38.9877	18.6798	46.1253	25.1334	37.6645
35.4281			16.7917	12.7044	33.9254	17.1399	15.7486	55.5519	41.5505	16.5147	51.5885
16.2315			23.0008	15.2162	30.3195	15.7811	40.5755	24.2373	19.0915	30.6677	11.5824
14.4966			12.8112	25.7787	19.644	12.7493	30.0641	41.0151	29.0473	27.8201	16.055
11.3564			50.6645	15.1141	13.2925	11.2141	12.1829	40.4146	29.5348	33.7645	32.743
16.8675			13.2755	69.2654	15.145	11.197	29.8227	39.3421	75.9109	35.846	13.7089
16.2438			11.8594	16.2671	30.6336	12.2711	31.4987	26.8079	13.0836	26.4225	12.8576
13.2801			39.4272	29.0643	10.9231	12.9954	20.3373	11.0763	13.1734	31.8671	11.2295
23.4171			14.4316	15.6263	15.9622	25.8824	11.1986	64.2093	47.4857	36.8164	60.6993
11.6892			41.7378	14.8773	19.4505	13.5046	28.5784	14.0214	13.0789	35.3105	12.3856
13.2894			17.1771	31.8408	25.0761	15.1094	18.5235	115.005	55.459	25.9691	13.4411
17.1492			14.2366	13.3869	13.0975	14.7628	19.158	28.5303	18.8701	23.4527	13.4349
17.0269			13.6314	41.5583	22.5752	13.1455	11.5468	110.728	15.9529	25.5512	20.5447
12.9273			46.6654	12.2107	23.4635	16.7298	19.938	61.5907	11.7495	30.4587	12.0838
16.8366			77.7881	12.7153	36.9804	13.0851	21.806	63.0362	18.5653	14.0215	18.8702
12.2959			11.5019	24.1909	15.6387	12.6394	13.4163	11.1305	13.5572	30.109	13.0898
11.5437			61.8693	78.9256	11.6644	11.6335	30.8518	21.5816	27.4084	43.0533	11.2063
30.3024			31.4492	16.3615	11.1939	14.136	38.9861	11.1785	43.6785	33.4193	11.3982
19.9566			17.4107	15.6867	16.0937	10.9309	32.791	14.9686	23.5873	27.7133	22.8475
44.4462			46.5246	15.5335	20.8573	40.2119	18.8392	16.2407	15.8802	27.2815	14.6095
37.9013			21.2984	21.0848	44.7464	17.8936	11.2388	14.3356	85.5231	26.7847	21.8091
24.5592			14.1468	18.3099	12.6301	18.1103	34.3541	13.6794	44.5096	27.6606	29.2532
12.2943			15.7997	73.5492	26.6253	12.3438	13.0542	12.0266	15.9018	34.2798	13.486
13.698			44.9275	11.4369	21.2535	13.3529	17.2219	12.7941	11.7294	26.0155	47.3557
13.4055			13.5974	70.6428	11.2172	35.7176	90.1366	11.8563	12.5001	24.2868	67.6883
23.9603			49.2113	14.2412	24.8579	16.849	11.8595	13.664	13.3591	37.2311	30.0889
13.7166			57.3657	30.6042	12.1937	20.0897	12.3949	17.8626	19.5	14.4532	11.5623
12.7153			10.9231	14.3573	14.0663	18.1366	16.7793	400.381	23.4666	18.0004	15.3911
21.9221			10.9216	16.7669	11.5809	22.5024	16.7731	42.0798	22.049	10.8829	15.0646
11.115			17.1322	64.5745	22.5659	21.9963	21.7735	92.5044	54.5939	11.3688	11.163
11.9724			43.7095	16.0751	14.851	11.5066	25.0344	28.7037	13.5494	13.0604	12.7261
12.9257			12.9815	12.0668	19.1565	11.4462	20.1423	88.6355	27.6854	34.3046	16.3166
16.4187			105.795	11.1243	17.8952	40.0184	14.3093	14.7937	24.2899	18.9382	28.7254
14.591			28.5923	58.856	18.9677	11.5669	29.8149	13.0929	23.5904	30.872	24.632
12.6781			15.1884	49.7591	14.6467	18.5776	12.5265	14.5956	24.4741	26.0449	21.8539
22.7021			12.384	10.8674	37.796	11.6134	36.284	14.9439	17.6444	19.76	79.8619
27.492			12.9737	12.0761	11.2032	22.7578	63.1538	18.3285	100.382	16.1757	41.1451
37.4246			14.2118	16.849	13.5355	40.1237	19.4474	15.5427	21.7518	15.6712	10.9108
32.0899			11.8749	11.2744	41.2983	20.1206	19.0156	14.4393	13.6315	22.7377	28.6991
15.1713			19.2416	53.5183	38.1349	12.5203	39.8574	13.7754	60.7519	11.7743	14.1499
12.2185			54.0383	64.1737	12.3315	31.1722	27.9299	61.3446	46.715	16.801	24.0717
40.9006			11.635	15.8198	36.5719	25.3052	37.0238	19.4335	58.4521	17.7002	25.6255
11.2589			13.1192	11.0036	12.3872	20.5153	25.1056	11.6396	16.2578	12.6286	32.401
16.8954			29.5751	74.4979	40.1082	38.5296	17.3767	11.7139	12.9134	14.9779	17.0734
14.0075			13.4349	11.0036	16.0844	14.1453	12.48	14.2443	20.879	13.2941	13.5077
10.9572			46.9177	16.5611	11.6381	11.0841	28.973	17.3844	19.9968	13.6315	13.1889
31.6442			13.7398	10.9587	14.0586	17.9462	21.7533	113.732	60.5476	13.6655	12.6302
11.9786			11.796	18.0546	20.1036	17.3906	24.4834	13.1687	13.6934	26.9518	34.8524
17.6212			31.2109	55.6122	33.8682	17.2668	15.5737	50.4354	14.4285	21.1931	40.9532
14.6823			12.8112	10.9092	13.8822	15.0073	17.1569	167.058	36.9371	11.0082	15.1605
42.2269			15.3942	15.5691	25.3253	12.2107	16.38	12.3345	16.9666	32.5217	29.866
11.3317			69.431	56.9989	35.6634	17.5129	12.4831	13.2213	51.1288	12.6983	11.1135
12.9459			13.2337	16.7112	24.245	11.2744	45.4165	11.2543	36.3923	20.6948	29.2283
11.3828			27.3388	11.1243	14.4764	13.1826	31.1954	11.8672	45.6084	21.2194	13.4024
14.5724			14.9206	15.4638	11.2574	12.1783	12.6518	47.9237	12.1473	34.3974	14.6993
31.7216			22.6092	44.0469	25.4042	13.0975	17.1972	12.7478	11.1367	25.6565	43.4324
28.8817			11.926	14.6219	11.0268	11.8486	107.434	54.5537	61.1465	11.8765	11.1413
14.6266			39.9426	11.4029	17.6676	16.9031	21.9282	11.6458	40.0478	15.7254	31.6102
13.4163			11.5267	18.1288	22.5334	11.2497	26.9085	14.7767	55.0737	12.0714	20.3435
14.2799			13.6624	49.4899	27.266	14.3882	34.8524	304.848	43.8673	10.951	41.6914
16.0844			11.1553	72.438	11.8176	18.8593	14.413	13.0991	12.0281	14.5229	27.6483
11.1119			11.9058	53.2506	42.702	15.8941	25.4429	16.315	12.7075	16.3197	38.6751
43.2576			23.2252	11.6737	42.6478	14.574	27.3836	20.8604	55.1077	31.1815	13.1424
14.5631			12.4228	11.9925	22.5628	11.084	11.3317	14.2304	12.8313	30.7079	36.903
41.7641			12.7493	13.7305	39.7661	10.8906	11.6459	22.5287	51.4631	11.3472	11.3781
10.9695			18.3254	47.8122	38.0978	28.8044	13.3266	67.0259	12.7184	17.4696	38.8546
22.5999			19.7306	11.9337	13.2925	11.0964	12.3051	11.2063	47.1359	16.4311	17.451
12.3005			45.986	15.2193	23.0781	13.2291	56.9989	20.718	18.2047	18.8175	43.5222
40.7473			26.6686	11.2822	11.1073	26.828	21.19	15.8538	48.747	20.1454	52.8714
29.9542			25.0606	11.1831	44.6319	11.0485	21.3324	50.1461	12.4228	13.0774	23.3706
40.6467			32.1193	11.57	31.5065	12.5126	12.8205	21.1064	11.3998	26.062	40.8309
11.6644			12.7834	49.9247	13.2585	14.8107	14.9701	16.3181	55.8103	32.4722	13.4891
10.872			15.9622	11.6737	13.5665	28.2549	55.3785	43.8937	11.1537	27.1283	27.6746
43.2251			47.2056	47.9871	19.7415	11.4632	55.2037	13.3467	11.553	12.042	29.5719
12.1705			60.769	53.4316	11.2868	31.4399	72.5076	17.9401	12.1891	13.3018	24.7558
13.6593			29.0751	55.671	39.0419	36.1092	13.5866	15.4051	65.3979	19.0605	48.3539
12.2123			14.7721	12.4259	27.0772	30.8193	17.0068	63.1972	33.5416	21.3046	13.6268
14.6544			11.8981	13.4674	13.0325	14.543	16.5348	44.3146	56.8132	27.0431	34.2272
11.4694			11.2404	56.7002	30.8843	22.0165	50.7295	11.9677	13.6237	15.7563	48.4777
11.1553			12.5218	18.7819	22.5875	32.969	11.1909	26.3483	48.682	13.2074	12.6069
33.0077			14.1499	12.9969	59.5664	13.39	11.8455	59.2042	49.4589	10.9912	41.6465
18.2573			12.1721	17.8224	38.4894	38.5621	29.8319	12.0065	18.7897	19.2292	17.8023
22.7841			45.5558	62.5347	12.7044	35.8042	12.7833	14.4346	46.0371	27.3728	97.8004
11.4091			15.1775	68.5117	11.3069	11.0794	13.0681	18.3114	55.2223	12.1055	12.4475
12.5961			11.0531	24.8811	11.18	11.2466	12.9211	103.301	48.0645	16.1603	14.0261
12.4537			54.4005	15.9823	16.64	16.2361	35.5241	46.9564	14.3496	11.1104	11.9167
15.9204			13.5727	51.5312	14.0865	14.2412	51.5358	11.9786	11.9151	15.3044	12.6116
26.9023			15.4282	51.7014	35.3771	19.4397	22.6154	634.222	12.2773	26.8853	13.5974
12.7663			20.02	89.451	14.7334	14.0323	17.3148	38.4584	49.2825	33.1593	32.7616
12.8685			23.7312	16.2346	27.721	14.981	14.8633	28.3509	12.3825	20.9517	14.3325
19.9813			13.1564	15.4298	35.0428	12.3392	31.4879	457.231	16.2779	13.6005	31.4987
18.5947			13.1981	13.4535	24.3921	11.2589	56.222	13.2198	44.5731	16.1912	11.7387
25.2665			20.4812	24.5221	12.5822	12.1163	13.1811	16.2423	21.2318	41.9266	44.0236
13.0526			22.4746	13.5618	11.6195	12.9258	12.3887	13.0929	12.7245	10.9386	39.6795
26.13			13.8559	12.6642	10.9556	22.3616	87.1156	20.6313	53.9594	13.0975	15.8848
29.6555			11.2079	12.3237	35.8584	38.0343	28.3277	42.7623	48.1991	19.1905	38.2309
17.3287			23.6508	13.6639	25.0823	11.502	56.0579	12.9381	58.8607	14.8463	37.8424
42.5379			13.5185	36.5749	12.8066	35.8832	37.4602	18.1149	16.5565	16.315	25.2727
23.0673			21.2473	35.5644	16.818	21.3572	17.8874	11.7279	20.6577	12.6038	41.6991
18.9305			21.7611	34.8989	36.2995	30.8921	45.1317	44.6613	11.0345	22.066	17.858
39.1935			12.754	74.1791	28.7981	33.718	36.3211	18.282	43.4448	27.0602	30.7141
33.7676			18.7897	46.1965	27.5399	15.1621	59.4426	12.234	15.6573	41.7842	51.9769
17.1244			19.3035	58.771	28.9297	13.0372	66.3342	13.9317	55.069	15.7734	44.6845
13.3869			42.7407	29.1231	13.9967	12.4212	18.1164	60.8293	60.1297	11.8161	37.0067
15.7053			23.1509	10.985	14.772	15.3988	33.1779	16.0364	12.8623	38.2433	45.4459
27.7814			12.3283	30.0486	28.6217	11.9136	13.3993	11.276	11.2264	13.0526	56.5981
21.3169			13.9828	12.7524	10.9154	11.6165	22.5318	18.5823	11.6335	35.9404	11.1893
13.9363			15.1481	11.0732	42.9078	53.5647	17.3767	31.3254	60.7689	22.5148	36.366
23.2468			12.0018	73.4006	13.1656	11.9275	16.4667	55.3167	12.5063	35.2177	15.094
17.4696			45.5419	19.2478	44.6566	13.4705	49.7576	271.488	11.2729	16.0117	13
32.1782			18.2511	12.4986	23.8225	12.8607	21.2503	42.2547	59.2027	12.3547	43.4309
19.2648			14.5971	16.2794	42.4327	38.6642	50.7991	33.2476	49.4914	53.7737	14.6854
14.6916			10.8875	24.0346	26.1548	27.0633	14.1034	20.6902	59.9595	44.8795	12.9536
15.7223			13.1641	11.7526	16.1726	40.0958	26.0821	14.9159	11.7372	20.3002	24.3147
11.5855			13.4008	37.9585	45.1689	14.1994	47.0384	13.1269	49.1648	28.3803	35.3725
12.3392			11.3471	10.9541	11.3425	43.9432	13.6516	15.046	51.0653	28.6697	36.3474
20.0402			14.9887	25.1721	29.4358	40.7226	11.1196	33.8124	52.8606	42.5782	61.7594
32.3236			55.8846	84.7957	10.9634	23.6585	36.5007	158.331	11.3797	27.7473	64.0437
38.234			11.3704	11.9987	14.2567	11.1073	14.2164	14.5771	51.2201	18.7123	15.5753
31.2604			11.0113	12.9443	18.0236	14.5863	42.1773	43.8101	56.824	12.5899	17.9509
26.941			30.9648	11.0701	20.5168	11.522	11.9151	57.1459	12.6255	12.2603	29.0922
11.8192			16.1169	19.0512	12.9304	11.6954	45.9953	17.7187	19.0002	11.3859	36.0333
12.5357			48.2285	22.2935	36.8535	11.7697	15.4839	18.5869	32.7802	47.4362	42.1696
11.2791			45.0141	11.2682	54.4097	16.5626	19.5232	11.1583	13.6562	12.7075	48.1465
34.3634			12.1333	13.1378	30.7033	12.6239	28.8569	78.6502	61.0862	12.9195	13.0124
15.0707			27.7551	47.1793	10.9386	12.3562	10.9912	11.5251	15.8476	11.5716	38.4104
13.1022			15.046	14.9639	14.0199	29.3615	11.7852	78.1348	16.1664	40.5647	22.2362
13.9286			50.3178	61.7563	11.6195	20.5524	15.5938	15.1218	29.2113	24.7589	13.9626
18.0484			11.3796	13.0031	14.3882	13.6655	43.451	19.6687	16.4775	36.1122	12.285
18.7092			14.8417	48.552	36.6198	16.7452	19.9782	34.0941	30.3674	49.0766	29.0968
13.7444			12.7446	11.2017	23.0456	12.0328	38.6147	55.1743	12.6054	23.0255	20.9563
42.0675			11.5638	12.4924	17.9818	42.3445	37.5871	81.1836	21.7673	36.4388	20.9734
17.2328			14.2706	12.5914	14.7334	11.3735	78.1147	54.9298	24.0748	29.9171	25.0931
36.4326			13.5928	13.8528	15.8368	24.8765	103.534	24.892	12.4057	35.1527	29.1711
27.721			19.1023	28.7006	18.0081	16.9635	52.7584	11.0005	40.2846	20.4456	15.4855
17.4572			23.1261	12.299	16.0581	19.5263	16.0256	27.4362	21.8865	11.7155	17.4726
20.8			13.8512	18.6829	48.2007	12.446	15.1946	34.71	55.004	30.6677	24.2512
12.3856			14.9732	12.042	13.616	16.4172	19.8529	16.0674	21.967	19.7771	64.3996
22.6123			51.1582	13.2446	12.2618	12.3438	12.5419	11.4632	14.1313	11.1382	34.8215
24.7914			44.0128	11.1506	21.7271	12.0436	24.2125	50.731	33.8264	14.5322	39.5974
12.2618			49.6988	12.446	19.4227	10.9757	47.4331	87.8461	11.1228	23.0023	15.4824
12.4243			19.3484	82.106	11.4199	12.6007	13.4225	13.0031	19.8962	13.6469	31.378
14.5229			24.2125	18.9909	15.2069	12.4212	38.3423	50.112	15.9065	21.0569	39.9302
35.8522			12.5574	64.7061	16.2748	13.7723	12.9041	15.3695	29.7979	20.7923	40.8015
11.6056			19.4815	12.8793	30.1647	19.3964	99.9918	12.4986	15.2874	20.5586	11.861
25.1164			42.3893	13.633	24.6923	23.6755	61.9683	49.6121	13.096	14.7256	11.717
36.6972			40.4378	36.1726	20.0556	11.2682	11.4477	12.9103	39.2291	11.4942	43.3798
12.2603			15.4855	59.8233	26.3405	30.6213	39.9472	14.8556	18.6488	13.7584	29.2655
31.8284			17.3767	16.5007	15.4515	22.3368	13.2213	89.711	18.8593	13.3978	30.9122
16.688			12.1349	16.6927	27.5709	20.9765	24.2961	13.0867	40.4688	30.3349	51.2062
15.6821			10.886	80.6419	12.6874	27.7117	31.508	15.9916	33.8635	15.6217	39.0047
13.1997			47.4996	22.1357	11.457	13.0929	31.9042	123.93	52.6454	33.9037	13.5324
13.8915			11.7573	11.7217	16.965	10.9107	15.4004	14.1406	29.2052	12.0606	47.7952
51.8732			47.0493	14.6978	13.8358	14.8634	13.732	37.3905	44.1475	36.3196	20.9796
18.8454			40.3527	53.0107	13.8032	11.9941	13.941	13.1842	14.2907	31.799	47.0492
43.0038			11.6072	13.3498	37.8254	23.0766	26.7166	90.734	16.9496	25.6054	12.6441
11.7325			13.797	22.8383	25.8561	12.3872	12.5079	13.2631	22.3724	11.9353	45.2788
26.8543			11.0516	97.4522	24.1769	29.4451	11.8888	25.7044	12.0266	22.3306	11.5855
13.7166			39.0976	12.2046	11.0763	32.5867	27.6049	10.9479	18.4724	39.1796	41.4639
68.1279			56.9416	132.427	10.999	17.0749	11.5716	16.7762	18.0793	26.0093	40.6344
17.2188			12.0374	11.2079	46.2646	12.6193	65.3267	12.4042	28.6109	28.2921	23.4248
16.5348			14.5337	20.5602	14.7581	13.6903	32.1735	61.2642	13.6191	13.8543	11.5762
35.1573			11.8099	92.9548	28.1713	10.8906	11.1197	78.8451	28.5815	24.9709	40.444
11.6087			44.2388	37.7573	22.2842	45.579	12.0219	12.6874	13.1378	11.8362	18.2666
18.3254			42.2191	12.4289	25.723	33.147	18.864	13.0294	14.6312	31.8779	11.7681
17.0006			11.7929	56.287	13.5742	13.9193	20.5865	57.036	30.1523	38.152	12.0235
13.2105			17.372	33.0727	32.1224	33.8728	21.4113	12.3841	25.4042	12.2727	12.6595
12.6038			30.0455	12.6797	14.2737	27.4873	12.3748	35.5969	31.8795	12.2989	11.146
16.753			41.3385	16.4141	18.4647	12.8313	14.8247	10.9432	19.5867	12.497	16.6292
22.2687			12.3763	17.42	12.9505	11.1274	43.2437	99.6096	19.045	11.4911	11.6784
11.2172			35.3833	32.3561	12.5311	31.9599	48.9405	12.5249	45.2122	18.053	19.8235
51.1272			13.7816	18.3424	14.2783	11.5484	41.5707	13.3823	10.9819	27.0725	11.0903
13.0557			15.9916	45.302	46.8744	11.05	17.2126	43.4247	39.5959	10.9014	13.7769
22.0552			46.328	32.5867	16.1169	19.7074	39.4674	118.922	10.9835	11.5654	13.7444
12.1937			20.2445	12.7199	54.4747	25.2309	14.8448	12.9845	13.1842	41.6326	13.941
34.5027			32.7941	16.9944	30.7404	12.2262	60.7658	11.7975	11.9012	34.919	15.6991
15.0197			70.6025	16.3955	17.6119	15.34	44.6675	16.3506	10.9943	11.4338	18.7959
13.8992			11.4493	84.0529	25.1674	12.0776	72.5587	15.0042	28.9792	32.4614	21.3943
16.3646			12.0745	11.2589	15.7254	11.3564	35.3539	13.1857	12.7772	14.3031	19.2045
22.5767			13.715	11.5638	78.11	11.0237	12.4877	13.1084	11.4168	34.1498	16.1788
27.7024			65.7894	13.2368	37.0779	26.1099	23.4805	50.9431	25.1473	15.4019	24.6242
22.5581				81.7887	11.1165	12.7617	40.0958	13.2786	42.5937	28.6666	22.685
11.9538				12.48	11.7619	12.8035	50.2374	13.3777	15.0382	36.9185	12.0637
18.6055				104.929	72.4643	11.5282	17.9539	14.8463	13.9286	40.3744	21.5862
17.0842				11.4926	14.119	14.3449	37.5825	30.5439	13.9085	34.2613	42.6494
13.5943				14.4857	13.9487	13.082	11.4168	14.6745	13.7986	40.3682	10.8906
22.8135				99.2041	12.1256	11.1135	34.156	13.4349	11.5638	32.9721	12.0807
44.7959				72.568	42.3228	12.5311	80.0786	14.7179	38.0994	37.0795	13.5556
43.7946				11.1909	13.3622	12.5357	13.9069	12.9784	46.1996	45.6688	12.805
11.8703				11.782	36.7607	11.8378	18.5544	15.3601	17.6181	22.0753	42.7515
11.1754				13.7584	14.1328	49.7885	17.2204	12.4351	37.8858	31.4616	14.4223
11.0144				12.2618	44.1258	11.7232	65.7151	19.9984	13.4999	40.5198	13.6748
16.5951				15.2271	42.1201	14.5538	14.7984	19.7616	26.1981	29.6277	16.2222
21.854				12.528	23.4155	14.0369	38.0297	11.9012	17.0873	12.3067	23.8767
				90.135	12.627	26.9209	11.9925	12.5342	53.4177	27.088	31.3517
				11.4539	11.7882	12.1117	16.3723	15.4716	29.9527	32.2447	13.732
				11.9059	11.1521	25.9041	16.64	13.7475	11.9879	39.6377	16.4837
				17.1724	36.6105	14.1979	32.7353	31.0747	18.3146	13.1966	15.795
				13.8651	36.821	11.9105	11.4509	12.6085	51.3687	26.5402	23.8612
				12.8948	12.4259	18.1443	46.2584	14.0927	41.3014	65.2601	11.5824
				11.098	36.0967	14.673	11.7	11.0423	22.8367	11.1259	14.4269
				12.6147	12.2572	36.3227	39.5618	11.8532	12.6502	16.9403	11.6722
				11.8408	12.7926	14.8649	12.9319	15.5072	30.0594	13.3606	23.6183
				15.9792	16.64	25.9877	11.211	12.6456	16.541	13.0449	16.7669
				11.6613	11.0051	32.0574	48.0877	11.1878	14.1282	12.316	19.579
				28.8276	10.9215	12.4243	34.1622	14.5724	11.1661	17.2854	21.5475
				13.9069	12.7106	20.605	25.2572	33.2212	12.1148	12.8514	17.2359
				12.0049	42.7035	40.1391	15.6542	16.2686	40.0958	12.641	20.0881
				12.1488	17.3334	20.3652	60.6405	25.9242	11.9383	13.3266	32.7678
				12.6611	17.6475	11.7666	16.1448	14.3758	13.5045	18.0809	14.2969
				15.5551	23.0069	11.0717	23.8659	16.0411	18.6396	16.9232	13.7769
				16.8846	67.1064	11.0578	39.3405	13.3823	41.5567	15.2565	16.7159
				43.1446	15.6062	13.1022	15.2735	13.5432	43.9014	12.1241	18.0422
				14.3944	12.5373	40.7102	11.3054	11.2311	15.5103	12.6239	11.2744
				15.6155	10.9324	24.9616	30.8952	31.2821	34.351	13.8234	35.6974
				11.8842	31.8005	23.27	47.1545	10.8798	14.105	13.3591	33.1176
				13.6175	12.5543	13.0712	15.8306	26.1378	22.5024	21.1777	13.3993
				24.4849	21.1668	10.9959	14.7844	37.5515	64.5111	18.4693	16.7731
				13.2151	11.5251	31.7711	15.3911	12.9428	10.872	28.207	35.0536
				22.0613	35.7532	23.3598	45.3546	20.653	25.3934	12.5853	13.0821
				25.7385	11.6706	59.0093	21.1529	13.5928	11.8997	30.8162	18.0205
				17.9617	57.5468	11.6876	63.3008	20.5292	35.812	15.7285	12.7664
				15.1001	14.9485	25.1473	26.9209	15.2766	13.0929	11.9151	13.2554
				21.7224	46.9192	12.4321	59.1934	11.3116	13.4179	12.0204	11.5716
				34.3943	49.1587	16.9031	19.1797	55.9481	15.8353	18.7881	26.4582
				21.2411	13.0279	14.0462	16.6864	11.4663	11.8517	12.4398	40.7767
				12.805	16.7809	31.4848	15.1249	43.5609	61.7099	30.2096	18.8717
				19.6997	12.3098	55.9125	18.8918	11.0934	22.6882	34.2458	34.9747
				21.125	15.2178	14.3821	23.6801	12.3253	16.0983	14.4672	23.5888
				17.7915	16.4822	13.4844	16.0829	12.5621	15.9157	20.9006	22.3059
				16.5595	37.5082	22.8599	14.8107	53.5895	15.4422	16.7282	21.676
				31.9274	32.6099	40.0261	27.9717	11.1026	28.8755	40.1298	33.7227
				18.7293	11.7526	34.2226	11.5762	17.5036	21.9081	13.2693	16.7019
				49.4481	15.063	25.5512	11.8594	11.7465	13.373	11.4122	14.9531
				12.1488	12.2092	62.0395	41.6635	20.2274	13.5711	24.2048	18.9042
				22.0861	51.1226	12.6998	11.5437	47.8509	52.192	11.7944	13.0294
				13.4891	54.4314	39.1548	30.0378	12.2958	13.958	10.9061	13.3668
				11.9708	12.0374	40.5895	30.4851	13.5603	18.9909	27.0385	15.7099
				30.0331	25.5481	11.1568	16.4233	19.5558	44.6551	42.6277	12.9985
				22.7996	37.3194	15.8647	13.7073	27.1994	44.4013	26.5525	23.1354
				54.4732	46.1656	14.8696	47.0167	12.4336	41.8632	37.228	12.3299
				15.9281	12.7292	36.024	13.1904	48.3678	11.6783	14.4749	19.7662
				11.3224	63.9292	45.5047	35.2146	15.2162	11.3951	35.2517	27.8789
				17.68	13.065	11.7542	11.1909	13.3374	50.7264	14.899	20.7799
				11.3038	13.8125	44.3951	12.6874	45.6796	11.7882	11.2806	19.0466
				17.6413	43.6785	18.751	40.8773	60.0198	15.4128	35.942	29.2949
				14.9671	11.9709	11.6474	19.8544	11.6258	11.7851	32.4103	11.9616
				13.0372	18.6504	13.5897	11.8161	15.0073	18.3223	33.1655	11.5979
				11.4183	17.3937	14.447	15.8213	11.6969	68.2486	40.1654	12.7911
				12.0947	54.0801	33.848	16.7654	11.3766	70.7356	34.6884	24.8858
				15.2967	41.6728	40.9269	13.4813	28.9606	45.2664	36.2902	47.3479
				19.8978	23.8009	16.8583	12.5295	14.4935	11.3889	42.103	29.736
				15.4607	37.5345	10.9386	11.9709	18.0019	11.6133	32.9659	36.3954
				16.8505	11.7774	16.1479	29.5162	49.5146	13.7088	35.9249	11.522
				20.7319	17.8441	16.1974	12.7834	11.7201	40.6792	33.9858	27.9794
				35.651	13.1548	27.8185	28.4577	12.9505	11.3843	16.3166	13.729
				20.8496	50.0718	52.5789	15.7765	68.0366	11.2528	10.9835	12.7896
				11.0438	49.007	17.793	38.6503	57.864	12.3748	32.1642	17.4046
				26.5324	42.411	24.4044	13.5479	53.6622	17.1151	28.0182	10.968
				47.2071	13.0078	31.5251	30.0424	41.0894	11.1367	42.4513	15.5691
				33.5695	10.9247	11.8672	36.0766	40.2087	62.3924	28.0352	17.9509
				21.8478	13.7645	14.7411	15.8229	11.4477	14.6792	42.2733	26.7893
				41.3292	46.4782	15.5195	17.3628	12.0018	34.2334	35.6402	29.185
				26.7135	56.2189	13.958	22.9419	19.2369	12.3655	13.1765	22.5071
				32.3793	15.2595	37.3859	24.324	13.5865	19.2338	52.3235	11.2404
				11.8145	47.5398	13.5572	15.1837	49.3583	26.1811	42.0752	13.9394
				13.568	87.1249	14.8634	47.1885	11.1878	14.8912	35.6897	18.1954
				15.6217	10.9788	37.1151	11.0841	36.7792	41.5072	39.8466	14.1004
				11.2512	16.8551	65.2895	17.2405	12.9985	17.988	42.5286	19.0017
				44.3548	18.7402	12.5017	14.5987	11.1862	43.9819	37.0609	40.8479
				27.0818	16.1123	12.4398	22.0428	16.1494	15.2843	11.0098	14.7551
				55.0566	13.9549	11.5344	18.9166	34.9252	11.7898	40.3682	12.3052
				14.9531	13.3235	19.0481	14.0137	11.5406	14.8293	11.0222	23.8535
				37.9044	25.8174	14.1979	17.0502	29.9712	44.2852	38.7726	12.172
				14.3991	12.042	11.098	13.438	12.8314	37.2636	34.2489	22.0815
				62.8613	11.96	11.18	50.0888	13.4736	11.6288	12.22	26.8652
				38.2232	15.8492	40.8402	13.4426	14.2939	55.8676	11.553	14.0942
				11.3178	31.2991	11.8316	22.634	28.0213	11.5205	24.3271	11.2605
				22.3755	28.436	39.3823	23.0967	14.8107	11.8811	16.7994	21.4655
				18.6705	28.6542	16.654	25.5992	24.115	13.2585	21.5073	15.1884
				19.7291	14.4672	14.6389	78.856	13.6763	17.9091	17.4711	32.531
				56.5733	11.2326	12.9242	12.7307	64.5513	11.4044	31.1149	22.7284
				48.73	20.1377	11.3007	21.1111	12.1241	16.1433	19.0698	20.5214
				23.7049	51.2185	17.1678	11.7325	40.0974	12.7214	56.6228	13.4426
				50.861	12.0653	40.6251	13.7475	62.7591	13.2136	22.6572	36.9201
				14.0013	12.381	11.0933	61.9637	34.5244	50.0037	19.1503	15.9915
				12.4692	14.2335	12.4119	13.5046	29.1061	16.3367	11.0965	20.4302
				64.3315	34.6466	13.2569	20.0634	14.6993	17.2235	13.1053	14.5709
				15.8461	15.1466	11.3797	13.8125	12.9133	15.3818	11.8347	15.6527
				12.073	11.7449	43.906	42.5163	46.4178	37.1507	35.6201	21.7363
				39.0218	24.635	32.0512	13.924	14.1638	13.8032	12.2324	11.0995
				15.2131	35.2672	12.7354	13.8373	12.0699	42.4048	11.6412	24.488
				12.2092	13.0186	44.6783	48.275	39.8745	10.9185	31.9538	28.5319
				12.3624	11.5901	14.2056	11.9028	14.526	40.5214	15.8863	13.5277
				21.5646	21.0833	21.6698	12.593	12.1117	34.7751	14.1592	17.3179
				11.3595	11.262	12.1519	33.0526	65.9209	11.7573	18.6906	24.8749
				13.9874	14.6359	21.8958	12.2912	16.0767	13.147	13.2709	22.4637
				45.6703	28.1048	24.5453	29.541	11.4338	14.1669	38.5172	20.3141
				12.9613	22.5999	15.5366	19.9674	55.442	75.8954	11.5592	11.3116
				27.7906	12.6673	36.7034	10.8798	21.7983	10.985	23.4155	28.6929
				12.8933	16.8768	12.5156	15.47	62.2871	69.6739	11.2094	18.5513
				10.9494	25.8577	30.8766	16.8381	13.1408	66.8402	45.7152	20.8774
				13.3575	11.1645	11.2914	18.1985	12.429	11.7944	11.4818	24.8811
				81.9203	14.3031	10.9092	13.4241	24.1723	12.186	13.4349	28.5799
				12.3624	13.3684	14.1778	11.4694	13.9348	44.9476	14.1514	20.6917
				13.8326	18.5715	41.6295	13.9131	16.5874	92.0417	17.7419	16.4466
				20.1655	11.2992	31.0081	65.6176	24.1444	88.5085	37.3209	12.0544
				25.9335	14.1189	11.4942	12.0823	45.3453	15.193	11.6799	12.8638
				11.6489	16.2732	13.1083	13.6206	14.3263	13.0263	26.4953	19.7275
				17.0037	32.7446	43.516	15.3818	42.3321	11.6242	41.2023	11.1104
				21.5816	22.6541	15.2719	107.108	21.3046	59.944	26.373	39.8899
				15.6	12.7973	27.2799	14.1716	11.6365	24.5004	17.0517	30.6058
				10.9603	34.5383	13.5897	21.9143	13.1579	14.0957	32.9411	20.9533
				11.7619	17.3024	26.079	11.7433	16.2439	10.9107	15.874	13.339
				12.918	15.5056	33.7954	11.2373	60.4981	12.2231	28.1683	15.9033
				43.5377	16.281	14.4765	13.9085	58.5574	66.9114	42.7964	15.2626
				11.1769	11.5979	14.0663	15.0831	20.0711	12.203	31.4214	20.1253
				11.1026	25.6596	14.6699	13.763	12.5837	11.0051	11.1429	16.0721
				65.548	12.9969	19.6641	17.9694	16.818	22.5349	43.3969	11.2528
				12.8716	11.2528	15.1063	16.8567	41.9977	14.8866	16.1432	11.5391
				11.6691	15.7703	11.5886	18.3563	18.2341	11.6257	15.7734	13.8234
				35.8568	13.9193	28.7919	16.64	43.615	12.5883	39.2168	31.3301
				11.1057	12.1674	28.5815	12.1318	24.6923	13.13	37.0392	18.9445
				14.3712	13.5014	16.0489	21.3649	15.6929	64.6999	15.405	17.5268
				36.2174	30.3581	12.056	19.6966	12.2928	12.7586	20.4735	39.3529
				14.0199	12.7493	19.7801	11.0887	14.5337	56.4201	16.9697	34.9515
				17.1941	14.1793	13.8853	24.8687	12.658	52.7321	35.7841	19.2277
				20.1067	35.3136	29.6555	12.7431	11.1027	12.0653	21.9236	13.4751
				46.5757	46.2058	25.9815	12.6425	55.5565	15.4375	30.6878	13.5185
				19.8266	19.9194	20.8434	19.921	15.306	62.7004	40.218	12.446
				42.2439	24.18	40.0958	11.8563	87.7254	55.8614	32.2555	14.6436
				52.2941	46.7583	13.1177	29.2299	272.371	11.1878	31.6736	17.256
				19.8529	41.5831	41.8291	22.8197	13.2353	58.8112	13.8512	20.229
				13.5324	25.867	15.8755	12.9103	71.0622	12.0467	42.6958	32.3793
				11.8795	13.1254	12.0668	12.5404	14.0136	12.1535	30.7698	13.469
				22.8754	37.6738	13.6469	59.8342	11.3208	13.4782	13.715	22.6417
				48.0629	12.9969	10.8767	10.9958	14.6838	11.276	11.8285	24.5515
				15.9096	16.8304	13.1424	14.4981	14.5353	16.0844	24.8177	12.6967
				19.011	12.1024	42.654	12.4367	26.4752	14.9949	11.2141	31.7092
				11.2791	14.0988	14.1112	15.5288	12.7726	11.163	14.56	23.7436
				14.5832	46.1501	27.4471	18.1753	57.6907	16.2872	13.6454	16.6725
				12.4057	32.4118	24.3812	27.6328	16.1587	20.3141	27.2273	15.6078
				16.2578	30.8472	12.203	15.3555	59.2553	12.0033	31.556	15.4809
				15.8585	33.2739	36.4573	46.1656	12.0065	14.3217	12.0018	12.2912
				44.1289	12.5063	20.0773	12.6781	82.0363	13.226	37.6939	24.1971
				63.7404	32.5449	51.1535	35.9652	10.9525	14.9949	28.1296	18.7695
				11.2094	15.9297	33.6298	23.3954	67.7672	12.6472	32.1472	11.926
				11.0701	29.4807	12.4723	17.1059	16.3971	11.2822	20.9533	11.8269
				11.2234	59.5664	61.21	10.9278	57.8223	28.0429	38.7261	30.9834
				12.9799	11.5839	33.1423	22.2409	16.5487	16.8273	55.4528	23.3799
				10.985	13.3018	13.3328	11.2992	13.5757	11.9569	15.8786	18.1675
				39.5526	27.5987	47.529	18.214	63.1584	12.6255	30.7172	38.2959
				12.6704	20.5524	11.245	38.8933	13.0326	13.1022	12.8174	19.89
				15.1636	14.0478	13.0372	12.4692	50.7093	16.3336	11.1011	20.2646
				30.6677	13.0635	48.4421	38.836	10.9402	15.2224	13.4488	12.4057
				15.2626	14.3743	45.9025	20.5586	55.62	17.2606	53.2521	19.63
				46.6298	42.9635	11.033	24.2729	12.9366	24.3627	12.2309	11.9941
				11.2141	44.9615	13.3451	13.534	62.9867	20.6685	13.9843	26.0666
				23.284	61.1682	39.6826	17.2064	24.6923	24.7589	11.0531	14.4006
				15.5938	51.9351	44.8733	21.4531	42.4187	11.9151	37.1491	26.7646
				14.608	18.1938	13.763	12.5945	124.913	11.3982	38.7741	27.5198
				15.0413	11.5917	11.5576	13.6748	28.9173	13.7646	34.5723	21.9406
				15.0692	11.782	40.6529	15.5242	57.2218	16.5797	41.0724	11.1676
				24.7681	48.0227	42.476	22.521	60.0988	18.6628	32.1457	18.2263
				15.3044	11.3967	11.7449	22.3183	12.8344	11.9059	39.3514	42.4807
				14.0973	13.048	12.2324	23.2019	92.0309	11.5236	40.5817	10.8752
				14.7241	41.7781	16.9248	24.2234	63.2838	10.9974	19.1394	23.1199
				15.6975	37.3673	43.7451	20.2769	12.2076	25.5001	11.4075	23.3722
				42.5255	14.1963	56.9324	14.5306	21.2906	11.0222	12.186	11.8826
				25.0622	51.7169	33.7134	16.5023	17.8673	11.5561	11.0856	21.7565
				43.0827	11.8053	53.362	17.109	64.5374	13.147	11.6861	33.5834
				67.611	11.6954	14.9934	11.05	61.6217	11.1336	45.7647	14.3526
				11.9415	12.8901	34.7843	22.6912	67.2365	17.3318	43.1044	11.1537
				31.1413	13.2693	44.1908	25.8964	18.6937	16.6416	37.3225	16.0535
				17.9958	22.6448		12.9134	16.8737	12.8391	27.9253	11.1924
				12.1953	14.2397		55.3074	135.791	16.1185	46.2693	17.8054
				52.1022	22.3693		27.8773	22.7284	14.6761	15.0088	30.1276
				19.7244	42.4575		11.4772	62.5471	12.6518	11.6629	23.2979
				14.5059	35.2239		30.9261	17.1229	11.5963	55.0303	26.4504
				21.9406	23.4712		15.4081	63.7342	17.4835	35.8367	13.4396
				36.1509	12.6007		20.9625	11.1862	22.1991	41.8121	13.8837
				22.2718	11.57		79.2197	11.0067	11.5886	41.9994	35.6479
				14.7566	14.707		13.0124	149.304	10.9494	11.0825	34.8463
				21.2272	11.9554		11.3982	13.1934	19.1657	12.3067	11.2048
				16.3831	47.1978		11.0918	50.7543	12.2618	11.9383	19.3515
				32.8808	22.2857		16.4899	11.0113	13.0728	29.1448	17.42
				50.5515	51.4507		19.9473	17.8364	18.0917	42.4265	33.0417
				16.0751	15.9359		17.598	26.373	11.8579	42.8645	25.22
				11.6288	18.4353		18.8222	51.7479	18.0159	38.1288	11.5375
				11.1104	45.0281		26.7723	14.8216	17.8518	36.3706	13.2337
				40.4192	18.8253		13.3792	17.485	10.8922	11.4292	12.4785
				33.8929	23.3583		48.0738	11.5081	11.2868	11.3936	14.6714
				61.5644	10.8829		25.8731	10.9108	14.0431	38.5621	34.8679
				27.8943	14.1762		11.7774	76.4881	16.4388	44.9352	17.7156
				33.6793	19.6579		25.6952	69.0703	20.5988	16.25	23.4666
				13.1238	17.9756		16.7886	11.3007	16.7437	14.4378	22.5411
				27.4084	23.5966		12.4878	62.9913	34.1638	29.8552	18.4322
				12.0405	12.3701		25.7803	77.1706	15.2967	43.2653	13.195
				12.0235	48.7779		13.927	13.0325	32.3345	11.2698	12.8545
				11.016	13.5154		12.8793	71.0946	22.815	46.5153	20.5555
				46.1284	39.7987		11.5685	13.1532	41.6357	58.7028	20.5509
				43.4804	46.9517		15.8368	12.1287	11.2326	40.5601	12.0467
				17.5082	55.2795		18.0809	11.9399	24.9817	31.7232	14.9841
				56.7126	11.6474		12.6564	56.9293	12.3701	35.3136	25.4584
				10.8984	11.9817		14.9825	61.114	13.5835	42.3383	16.6153
				14.1901	35.8151		19.2989	11.4756	15.1342	44.3889	19.0868
				26.8481	11.1645		10.9773	11.3626	15.665	49.1494	20.0046
				11.3719	19.5728		71.2448	15.2859	36.2314	10.9138	35.2053
				36.366	17.1167		33.4751	13.3049	15.7022	31.9383	10.9045
				58.7199	12.22		16.8196	14.4657	20.4054	16.3228	30.0161
				11.067	14.5368		36.9557	13.5618	37.5128	44.361	16.2609
				11.211	58.6719		41.9112	62.2206	44.0562	29.312	28.1172
				12.0266	13.941		51.6581	49.1416	13.5107	16.4435	14.3108
				55.9976	28.467		14.2969	56.66	41.9281	34.0709	14.9314
				18.3192	21.6435		49.1633	13.8497	31.6535	12.0761	18.8299
				37.5608	41.792		12.6967	12.3733	24.9879	47.3	15.405
				17.6274	23.3196		11.18	10.999	13.2786	47.7519	14.8727
				10.9479	24.3271		56.5935	34.7472	14.8076	33.4952	17.4463
				21.7596	13.3049		15.2332	12.1039	25.1829	12.983	39.3622
				25.6673	13.2353		14.5198	53.4409	14.2598	42.7902	17.4556
				15.9776	15.7919		13.7057	21.0879	22.5101	11.5112	13.1424
				12.5698	45.8375		45.9303	10.9401	14.6637	11.5607	18.6272
				41.9344	11.57		23.1509	13.2197	30.8364	11.0825	34.3232
				12.4816	11.0733		12.771	11.6799	12.5249	45.0265	12.2463
				52.7259	56.3056		29.4822	15.8895	47.0013	40.2397	18.6009
				15.1249	37.8564		12.9505	183.084	33.4178	43.7745	18.183
				49.6384	58.0575		15.6743	11.8331	40.9965	11.847	25.3562
				16.3119	13.6825		11.7557	15.2967	15.0351	61.9095	36.5951
				11.4833	12.7849		18.6411	16.6323	26.5232	49.6523	13.7584
				13.3746	50.6583		29.8923	30.8085	12.74	47.6157	27.413
				11.3688	12.3903		13.2616	53.2336	13.4953	39.794	53.3249
				16.5797	38.785		17.8301	11.5824	16.0813	39.3204	22.0041
				17.3782	47.4981		32.3793	18.8733	51.6519	13.8435	16.6741
				50.2838	12.6889		13.5494	14.2428	33.6252	16.1696	21.2349
				18.0422	13.3807		43.5532	64.7742	20.8357	45.1689	13.5185
				11.5329	26.712		17.9137	16.4218	15.4623	51.9444	22.3724
				56.6817	10.8813		23.5703	16.0689	36.1602	47.0152	28.4453
				15.3478	37.2992		19.1348	16.1634	18.0917	36.934	33.1114
				58.8901	52.7739		33.164	15.4994	18.0855	43.1044	34.1049
				13.9735	13.5015		13.0867	16.021	23.8101	48.0475	22.1728
				11.2373	14.6684		49.2299	81.7036	13.5742	40.4873	33.8743
				95.4898	47.2319		42.5271	68.4328	17.3875	40.3759	31.2991
				39.8435	41.371		17.8735	12.9412	12.3438		30.1709
				16.1804	38.8035		12.0854	15.6201	20.6344		28.2425
				19.0713	10.9015		28.1451	30.9787	27.1205		21.0523
				16.2129	52.6238		48.8074	90.6241	26.8837		53.8232
				15.7533	33.9223		17.776	67.0244	39.681		15.3849
				19.4784	14.218		20.6066	64.5111	11.9399		31.8315
				23.9139	22.7361		51.1814	76.3334	40.7102		13.8218
				15.2301	11.6164		41.1822	11.847	36.7715		39.3173
				16.9109	47.4052		11.8579	12.9273	26.5417		17.9277
				14.6978	11.0098		40.0463	10.9401	11.601		27.0447
				16.9201	23.5517		12.9025	71.6131	14.1808		30.5392
				15.306	13.291		58.8437	66.0773	12.0746		34.5661
				13.4194	50.2637		11.8579	44.7804	30.8085		10.9912
				18.2527	11.0903		52.7971	11.7217	16.7391		33.8295
				19.678	11.8873		17.7063	63.3194	14.6034		25.0049
				18.3331	12.6023		16.1463	13.8667	11.4184		29.8505
				15.747	47.9809		18.9011	53.5446	10.9974		18.3718
				15.8136	38.2758		27.3418	26.0109	13.65		21.5413
				19.5774	11.3534		74.357	63.1538	17.0718		31.8841
				33.1005	60.8773		35.2935	86.1669	12.562		27.0014
				77.6287	50.7218		14.4393	11.2311	12.2371		17.6398
				17.1786	16.7159		15.7424	11.2914	34.9035		22.3105
				24.0423	12.8638		17.8657	26.9967	13.226		12.2371
				14.656	31.0561		31.669	12.8143	11.5901		14.3557
				40.1747	75.2454		15.0862	17.9741	11.9182		22.4823
				11.5437	46.0402		15.0026	16.315	24.5917		27.834
				14.2536	20.6963		23.903	12.0637	12.8004		22.1047
				11.358	12.8174		11.0949	60.2242	13.7444		29.428
				12.1612	52.2121		13.5309	81.001	21.4191		27.8881
				25.6627	42.9666		12.7493	15.8368	12.09		11.4075
				13.0944	11.3518		24.1243	63.259	28.7595		25.1984
				22.6108	52.3715		17.9679	14.4223	15.2193		16.948
				11.895	11.5128		13.4009	59.4411	10.9015		25.7911
				85.4705	83.9213		65.0976	104.273	34.6481		34.2117
				14.5027	54.4283		56.7668	10.9696	14.1793		35.6866
				77.1985	19.1131		13.4767	65.0512	22.8615		20.475
				18.703	11.7418		16.151	12.0219	21.3866		31.4214
				22.7593	20.7846		19.3731	58.9087	14.8881		42.5101
				22.4947	18.2248		10.9494	70.6985	16.7468		44.621
				16.7484	23.6275		13.6748	11.6768	15.9947		50.8069
				15.145	11.6551		79.0649	68.4513	10.9912		19.7182
				63.3024	14.0834		15.7331	12.8081	13.7584		13.1455
				10.9092	21.1049		11.8424	11.1491	19.8715		25.1133
				11.9368	13.9534		16.524	69.4542	30.2916		10.968
				16.5286	21.5259		16.7221	19.0636	12.7601		11.6799
				17.8317	22.7392		49.7266	72.6763	25.3547		22.3693
				93.594	14.0818		65.9349	76.7032	11.3332		22.5736
				53.393	12.2587		12.8453	78.1704	12.7106		12.9149
				11.6273	20.2027		10.9726	14.5182	23.8148		33.3853
				12.6286	13.4457		65.8281	78.4737	23.106		12.4197
				10.8813	20.6406		38.7277	90.6891	15.7146		46.1981
				78.3298	19.5186		11.1584	64.0019	47.1529		11.7944
				37.4911	17.8131		12.2959	49.8984	14.4316		24.8997
				16.671	14.2706		18.734	29.9774	12.4305		11.1444
				15.6542	10.8798		46.1516	11.6505	15.7703		20.2878
				20.5942	30.6073		14.4703	56.677	11.0284		14.3867
				27.9005	11.1073		11.3735	14.4378	23.8473		38.6782
				23.0069	49.9913		26.1037	88.9109	35.0676		15.8538
				14.5863	20.9115		13.1873	17.615	14.9686		23.0441
				23.0007	16.8505		11.9074	15.388	15.6232		29.2036
				15.826	12.0389		14.6715	11.5437	11.7697		14.5059
				11.1042	17.9586		35.6789	22.5535	12.5032		25.6271
				44.245	25.1814		13.1331	17.9911	24.3503		14.4548
				11.4741	51.299		17.2513	16.8938	13.91		30.5021
				35.9342	26.7367		55.6107	20.263	24.7279		14.8463
				15.5134	53.1268		11.2682	11.1413	10.8844		21.5506
				37.4942	22.976		12.5125	38.8314	29.2408		30.6615
				20.3002	25.1009		12.0343	11.0392	34.5599		19.7987
				16.2701	17.5407		12.2324	15.843	30.5609		13.5216
				21.3959	19.9117		41.19	13.5757	15.1791		21.5568
				15.7734	32.3701		12.7307	15.3524	11.7774		28.0692
				11.9043	17.239		12.9969	11.8455	12.0204		37.779
				14.1174	20.7938		15.7672	21.091	11.4648		33.441
				35.2811	11.5344		11.1847	20.5602	13.2213		21.9855
				11.5205	11.3441		66.4054	14.3094	15.3679		38.3686
				13.6454	15.4793		13.6887	31.4848	26.2214		26.6315
				11.5097	25.8468		13.4875	12.3593	31.5931		13.5866
				25.4723	30.0889		24.5638	67.4918	26.2585		15.1713
				83.1723	38.9119		39.7321	11.2388	12.2432		13.4256
				11.5917	30.3179		17.3752	25.2572	34.4795		15.388
				18.2433	16.9743		18.6426	20.735	12.3345		11.6954
				10.9866	15.5551		52.0914	19.4459	50.6397		15.4004
				11.0067	23.041		11.0191	13.9456	45.5264		15.6465
				13.274	52.5031		15.6821	32.1116	18.9336		13.6377
				31.4276	16.5781		19.2648	27.4548	11.4973		12.6688
				67.2906	14.023		20.9532	61.6913	10.9061		36.6709
				20.2739	26.5402		27.0153	18.717	41.5242		11.6304
				35.0707	32.5109		128.858	18.655	21.5723		41.0491
				17.1415	27.3171		12.5636	12.966	12.8994		11.471
				14.8216	46.1068		16.1231	11.9213	37.8084		12.3578
				73.2056	13.0759		13.5943	15.4422	32.124		21.5181
				26.4721	16.6834		14.1979	14.916	16.3367		28.4422
				12.6905	13.0805		14.2103	40.427	50.7945		12.5698
				11.8223	55.3878		18.0422	15.7765	10.9061		16.5085
				17.5423	17.6584		13.0681	22.0768	37.0826		15.5211
				59.5339	40.1886		17.112	16.9666	12.5806		12.4769
				11.6598	13.5587		11.4462	11.0315	10.937		13.2677
				26.7243	15.9096		11.1924	16.3491	29.2996		11.2342
				24.0733	13.2662		12.8685	12.5775	30.5795		15.0444
				47.3232	13.7646		22.8754	34.043	22.5813		16.5332
				70.3595	11.7975		71.4816	15.3307	27.577		15.4375
				21.3587	20.6329		25.5389	50.3008	16.6694		23.6879
				76.4169	23.9866		28.6712	15.3137	13.4241		12.6766
				16.3398	35.8089		14.6962	17.0502	16.5549		52.6145
				13.9332	33.6886		13.4751	23.3304	32.2571		11.163
				15.9467	30.9989		18.8206	15.3694	12.1117		21.8215
				12.5079	22.0459		12.9877	25.9536	11.2621		26.5061
				10.937	23.3273		23.4604	33.4038	20.0123		25.0514
				38.5218	12.8221		15.9962	15.7997	13.7398		15.761
				61.3291	23.4604		18.573	11.6288	13.1826		17.6166
				25.9877	11.5515		14.495	11.2373	13.1935		21.0104
				14.6962	12.528		16.8087	29.1417	13.1687		26.4442
				17.7729	23.414		26.9039	23.6167	60.4377		12.0668
				37.1661	22.7996		12.1829	14.478	35.0784		36.0673
				57.5359	13.8187		109.564	12.3408	33.4364		14.5384
				15.696	35.3616		17.0563	14.2056	11.5313		20.9084
				21.2071	27.7365		18.5498	59.4674	30.3272		13.4442
				21.3015	38.706		17.3736	11.9182	24.9956		16.0674
				61.5087	17.3829		40.4796	19.4552	16.2469		14.0539
				29.7391	24.6459		15.7501	17.4649	38.9691		15.7455
				11.6954	16.476		14.3604	57.1258	42.9001		13.8698
				63.8409	31.4786		20.8403	33.0216	12.5868		37.5144
				11.0113	13.0712		15.0615	40.3867	12.0776		43.7249
				11.6675	11.3317		60.3712	12.0761	11.0098		40.7999
				14.8742	28.5056		36.6508	20.0479	12.1364		28.0445
				81.3399	23.5053		25.7385	44.4616	28.3261		24.0888
				11.3301	12.2804		11.129	13.6036	49.6508		40.1267
				76.5469	17.9122		22.2827	14.5786	15.7006		61.7269
				11.4756	47.9376		28.6991	40.8	30.7853		14.4316
				17.1244	18.7371		110.115	63.5546	11.5762		20.6639
				12.7524	15.0862		29.2098	27.5446	39.6934		11.4695
				33.3683	18.3393		23.0921	32.155	13.8915		24.7171
				12.0065	20.8294		16.5317	53.7984	23.1215		16.0613
				45.6719	12.2494		14.3217	66.67	44.2991		30.6893
				29.0148	25.9985		20.8171	15.792	30.8317		11.7
				13.893	27.9547		11.8935	14.136	19.2741		20.4673
				16.0968	25.9304		21.6218	21.5336	24.6165		43.1833
				67.3943	25.8855		11.587	15.9978	41.5645		15.1249
				23.903	10.9092		16.3568	21.6574	44.1877		23.3691
				17.7404	23.1896		15.193	25.0359	12.1643		18.8129
				75.9341	14.0478		17.0053	37.4942	23.6043		51.4197
				14.6823	21.4439		15.0011	10.9897	43.0146		31.0994
				77.5451	26.1966		19.7322	36.5858	50.0996		38.7323
				83.2698	13.5711		12.3748	32.7446	40.3248		19.5898
				66.8418	14.4749		57.7108	11.1924	17.2653		16.5967
				13.5092	10.9092		59.6206	19.4056	12.3206		45.0729
				12.9861	25.9521		11.0733	17.0703	45.675		17.6042
				18.5746	25.9289		51.217	13.2832	48.764		41.9282
				13.048	25.3918		15.9142	12.7895	43.8209		20.1577
				79.3853	28.9158		15.566	31.2976	11.9693		21.0059
				11.8811	24.7712		101.493	21.3154	15.6248		14.5368
				80.9344	30.2142		34.3773	11.293	43.2437		14.6947
				62.6663	12.5512		74.5335	16.6756	29.2733		18.0515
				11.796	18.7309		50.5299	11.8285	40.5369		12.966
				12.2154	13.3312		15.4004	11.7124	44.8919		12.6595
				12.5481	33.4286		11.488	41.3277	11.7155		14.2397
				73.3	16.0457		28.1063	11.406	11.6675		42.5875
				14.7024	18.1149		12.9211	11.3874	22.6494		14.8185
				13.6516	31.9321		29.9635	11.0299	63.9121		25.8902
				17.3907	21.6265		14.8773	63.3983	44.5916		18.2743
				68.4498	12.8329		18.2975	29.9588	11.1645		38.2665
				47.3479	12.7214		18.3502	31.5467	44.2109		33.9316
				13.0526	34.5027		39.647	57.4369	14.1252		27.3481
				11.6242	29.2206		13.3575	14.6296	14.3511		39.3003
				33.5973	19.4072		121.476	16.6447	13.1254		32.706
				38.6163	34.2829		12.4971	61.3973	47.3928		11.4369
				53.3063	26.0186		19.3375	12.5032	31.5173		11.3905
				63.0516	38.6813		11.2791	17.0935	47.6312		83.3007
				53.1423	19.7693		12.4816	55.0149	11.2698		33.1578
				18.07	21.8741		15.1311	16.5162	14.6405		15.2765
				23.674	18.4136		51.5017	11.9074	30.1492		21.1513
				22.0691	39.7522		49.1122	17.0378	12.2479		38.5838
				48.3554	28.0831		18.0561	11.895	12.7849		32.4428
				63.8905	12.1225		12.9103	12.1225	13.1641		12.511
				66.0153	11.1723		44.7077	11.8486	46.1377		15.6109
				11.2079	14.2613		12.8344	50.6382	13.9951		16.7313
				43.0332	10.9262		17.906	45.3097	41.8462		36.3567
				63.4974	15.5675		39.4241	23.8953	37.8517		59.6748
				67.4299	12.1039		20.8202	11.2001	48.4839		13.1161
				27.5662	14.673		77.9785	25.5451	14.8185		30.9106
				20.2398	16.0566		74.5134	16.069	12.1953		25.9629
				20.8171	18.2604		12.1287	24.7341	13.2322		23.0549
				25.4924	11.2342		26.3931	12.0033	13.1811		39.9657
				40.3047	13.0124		57.7402	28.2147	25.641		33.9889
				12.2742	20.2599		62.2747	14.8912	30.9137		12.8112
				67.8617	15.7099		11.3796	67.6388	12.754		17.9524
				28.8152	25.3377		20.6762	20.2832	39.1672		43.4387
				20.2042	13.8884		52.9859	16.8118	53.9996		12.1349
				21.2659	11.7913		44.5715	43.5098	33.9811		12.5311
				169.499	12.4088		18.5297	39.7754	11.0748		16.965
				88.004	23.4047		20.6623	13.3266	13.6841		74.3431
				50.9523	19.3205		28.5892	17.6924	45.5945		14.7783
				15.0506	15.2812		24.3333	35.6882	14.8309		19.9937
				85.0387	23.0116		24.3038	23.2329	11.6087		17.307
				10.8937	13.4999		51.2541	38.9474	42.7221		11.8765
				169.655	20.7644		36.8922	15.0181	12.2726		27.266
				13.7491	28.275		48.8878	16.784	27.7628		63.1492
				18.5421	12.1968		13.8512	15.8322	14.2103		19.8452
				15.3122	23.4047		22.1728	11.6505	72.7057		15.2178
				91.6022	20.4627		13.9224	12.2278	16.8288		35.4251
				10.9061	20.6979		18.3827	26.6856	11.0872		15.2147
				57.635	32.6502		14.3635	13.5959	14.0199		11.6536
				15.1326	19.8869		22.9063	28.8802	51.4197		39.2925
				15.4375	13.3467		19.5681	12.1612	42.0504		40.3496
				24.3379	19.5109		18.9026	12.528	13.1795		22.5009
				104.231	13.6995		16.315	21.7193	12.7369		58.6146
				16.1231	19.1038		16.541	18.5699	69.0595		23.6554
				18.5622	13.2229		11.3982	60.0601	45.9659		21.1885
				14.2025	14.7984		13.9719	11.7356	13.7135		14.1669
				27.5802	14.8076		56.3659	13.2414	31.5312		31.0701
				15.8322	14.7473		24.341	58.9025	12.7942		36.3088
				91.8498	14.5801		12.1535	13.4334	13.6129		14.8185
				11.3069	29.2609		29.0055	30.8534	32.9953		14.5801
				65.1673	23.5997		13.6841	15.8786	12.8236		30.5826
				13.1981	11.7805		18.3594	20.1175	13.7816		11.7108
				13.5076	17.9509		12.6209	19.4861	41.0182		72.5076
				53.6421	13.8713		41.7409	31.0886	10.9231		99.0958
				11.1135	24.7279		17.0084	12.3562	39.4102		32.8808
				13.5665	22.9404		11.6366	16.2392	11.4338		20.3729
				43.694	18.2991		19.9055	47.0848	37.5113		11.6288
				14.5987	14.9284		15.2704	23.7189	54.8663		18.7634
				12.6967	36.0797		51.6797	10.9108	14.3418		52.5495
				18.7665	13.2678		11.3704	15.4313	42.2454		39.3483
				47.4532	15.5149		170.144	31.2914	12.1163		16.8428
				12.3051	14.7659		16.979	11.276	11.2032		66.9764
				74.2657	24.6614		23.4929	39.7012	40.0045		30.9276
				47.317	11.5576		15.1172	20.263	26.5015		12.7787
				13.8822	36.9309		15.6542	12.2355	14.8293		12.3129
				11.3193	21.0337		41.6372	15.1899	16.6478		29.8722
				14.9253	36.4264		20.6809	29.1433	41.176		11.4462
				11.7882	14.0385		17.0486	12.3686	10.9154		19.757
				23.6028	21.7116		13.4194	12.6812	28.0135		18.5266
				21.5444	13.325		20.5276	12.4228	14.4393		33.2522
				144.179	37.8285		19.3932	14.4362	38.9475		60.3449
				41.9653	13.6113		38.4785	12.545	41.6867		13.096
				26.7491	18.8531		11.8192	12.0977	67.4299		15.9095
				11.2651	19.401		30.7157	51.3191	12.6085		12.1008
				13.5123	15.5474		18.6117	13.1517	71.5914		30.8518
				26.7197	16.6895		41.7997	38.2154	12.3794		26.5185
				30.5934	30.7992		10.9664	16.6245	63.81		14.8742
				15.6557	28.1219		14.3155	19.4474	40.786		79.882
				15.1296	12.4243		12.9459	11.1955	65.1611		15.0893
				115.785	17.1105		19.5202	12.35	60.9763		12.0281
				116.079	60.1019		56.6368	55.3553	11.8548		20.7304
				14.1437	16.3506		13.26	18.0035	11.1336		25.1102
				31.1397	16.2284		14.6745	42.654	40.8975		18.7541
				12.2092	21.6188		66.0633	59.1687	14.2784		65.0218
				18.2867	24.0438		29.1928	11.1367	12.3485		42.2795
				11.2172	55.5782		13.6655	17.3906	11.1243		24.7387
				102.898	33.9873		11.2404	40.0648	15.5304		14.8989
				58.2664	25.6766		11.1181	16.0643	12.3284		28.8693
				27.6962	20.9115		12.5187	16.6292	11.0856		22.4699
				11.0856	28.6805		21.5537	11.1723	13.6284		36.4775
				19.4428	31.5343		40.1484	13.5015	15.3075		16.3351
				15.2905	15.7795		46.9193	14.2536	11.4663		11.084
				12.952	17.0053		19.7492	27.1964	14.5832		18.5823
				38.5188	12.3794		29.2036	17.4417	32.2664		74.1404
				14.8618	44.8996		19.2029	23.5254	11.3564		77.5714
				51.1504	14.6219		14.1793	28.7687	20.913		25.3145
				11.4153	32.1317		19.3313	31.4198	14.4037		16.2903
				24.8904	19.2756		43.7389	53.9021	14.7813		29.6075
				39.8544	38.8964		22.7206	16.1866	18.0793		24.7093
				122.14	32.9226		25.3036	61.8786	12.9428		19.5527
				44.0082	26.5742		27.7597	21.7364	13.6965		12.593
				104.907	11.1599		53.4843	14.5322	12.8112		22.3585
				13.924	12.5373		14.8696	23.3118	11.4199		25.2448
				11.5484	36.8736		19.7012	34.676	12.9567		13.0078
				14.6374	19.5712		14.9299	13.243	12.415		26.4024
				169.121	30.6754		129.83	22.9203	17.3782		11.5917
				105.704	20.5726		19.0435	28.71	21.7472		16.4032
				28.2302	11.0237		14.3418	19.5155	22.3616		61.1729
				12.3609	42.7144		16.1603	10.9479	33.9099		40.4889
				15.5304	46.6809		54.7084	13.1826	21.888		49.072
				15.1466	42.3104		14.0261	21.3881	11.5484		13.6578
				15.0135	32.9829		27.167	15.6944	15.0088		14.2784
				118.977	41.3973		99.1793	13.1718	12.7539		12.4909
				11.7836	29.476		18.2356	15.306	21.9283		71.7323
				41.2101	39.0496		13	13.8404	11.2698		30.1198
				21.2318	23.3521		75.8598	11.6613	16.3414		55.038
				16.0535	25.7524		13.3482	16.3274	12.5853		57.0484
				128.55	45.3252		12.8638	11.6783	10.9943		58.7771
				17.4665	11.2574		11.7867	13.5974	14.4083		12.7137
				82.6925	31.135		23.0286	18.8098	14.1871		14.6374
				15.2549	27.2134		17.4061	12.8886	14.3774		12.0312
				12.6766	13.308		24.8563	11.1491	14.1251		16.0798
				12.203	42.2253		56.6646	43.2297	15.5412		13.8357
				11.3023	29.0597		14.6111	23.2546	13.0418		16.9325
				14.4548	53.5523		17.6676	14.1065	27.7628		26.178
				13.1811	23.6229		31.7912	18.3471	22.846		32.4335
				22.9033	40.1902		22.3616	16.3862	11.1676		49.0674
				32.2524	33.4689		15.891	21.6125	16.3553		69.8395
				43.5067	35.6077		53.3527	14.2644	17.9261		12.757
				12.1674	57.7309		13.4643	17.6475	13.342		17.4835
				20.8805	35.5845		11.1042	12.8159	15.3911		16.7793
				42.4234	59.1393		15.1079	67.6326	16.0721		10.9912
				12.8112	12.8251		16.4667	14.4981	32.172		45.1813
				19.2493	53.9377		54.1343	53.2645	16.4388		11.3905
				11.1584	48.1125		13.2925	15.4313	29.086		27.2784
				12.4785	52.2106		16.9263	34.772	12.7787		14.5213
				15.5149	18.833		18.1381	17.6166	16.6122		18.4307
				15.4484	12.3949		47.1065	38.3021	11.1398		13.2879
				11.6459	45.7121		49.3521	42.021	12.4661		18.5978
				11.033	40.0091		11.2589	19.904	11.2605		11.3565
				12.4568	49.0643		12.0359	31.4925	20.1965		13.3978
				12.3856	20.7582		31.8795	24.7883	17.3488		14.0137
				13.65	57.0283		11.3503	55.2903	25.542		12.138
				17.3659	53.4966		12.6116	24.6784	17.1384		64.4306
				14.9175	53.2769		16.0937	45.237	35.747		44.4307
				12.0219	44.2558		28.501	24.4849	12.5899		12.4027
				19.0295	24.4927		14.6529	14.8711	18.2883		11.2404
				28.8306	19.0837		20.3358	45.0621	11.1367		15.648
				11.7882	13.5386		11.197	56.7776	12.0018		43.7064
				13.8326	26.0465		40.9826	11.0856	16.0829		14.1453
				20.7072	18.248		10.9231	12.2293	31.9599		19.7353
				12.0126	11.4276		39.6516	12.3841	16.7793		43.7837
				13.8961	14.2459		11.3688	73.8633	25.1999		15.1559
				17.4355	15.4592		20.0247	39.209	14.6204		11.1506
				14.1886	11.0686		50.4989	12.48	13.178		19.3731
				12.692	12.4212		23.92	11.7186	12.0018		14.3031
				19.3855	18.6086		11.5762	21.6497	19.3592		12.0018
				11.7016	18.7912		16.2438	16.0566	62.2778		14.1545
				22.0335	11.3735		25.723	29.784	11.584		113.801
				11.4013	12.9134		12.7942	13.2353	25.7725		16.0906
				16.329	19.8745		59.1486	51.33	20.7923		87.9792
				27.7009	12.3578		13.633	12.1612	16.77		39.7228
				13.113	17.4541		29.8335	40.4409	13.0619		11.9291
				11.7882	17.7977		12.6518	14.8974	13.2291		45.4614
				16.9852	17.9277		16.5379	12.7586	25.4445		12.025
				11.6907	24.1816		15.405	32.0714	22.5256		12.0436
				14.2165	12.2123		12.6596	12.3485	59.7738		19.3871
				12.3175	12.3531		14.6266	22.3833	12.9644		13.4024
				16.8954	21.9205		43.9401	26.0883	29.9774		17.3055
				16.1881	16.0844		17.9246	43.4634	10.9742		22.0025
				11.6025	11.0113		54.4995	18.1273	23.691		15.8755
				41.4546	11.1986		10.9556	13.4705	14.2505		15.3246
				13.3823	30.0626		11.5344	11.8718	20.4255		19.5681
				11.6489	22.8259		92.277	36.7003	20.6824		64.4662
				13.2972	17.9601		17.1925	55.7345	44.2805		20.2475
				14.0648	16.4141		14.738	17.6398	14.707		20.6035
				13.746	14.0153		12.4707	11.457	12.6781		11.1645
				18.2171	34.9747		49.5239	14.7303	24.0841		11.6165
				16.2779	13.958		13.0526	16.1897	11.2296		44.8795
				13.3266	13.2786		13.1873	12.7648	25.74		14.4084
				21.0059	23.999		11.8718	54.4562	49.3893		24.0795
				11.0732	24.6691		20.0959	20.7613	12.1674		12.432
				11.276	11.0082		108.816	12.1055	52.2292		12.2664
				11.9368	15.0243		13.5278	23.0178	24.3131		12.4321
				10.9355	17.567		14.7303	14.4563	11.2497		65.6222
				14.3248	42.7376		13.5432	11.6722	12.788		14.8293
				15.6372	22.7052		10.9324	65.4814	20.2738		11.8068
				13.4922	15.145		43.1585	43.5222	21.6775		13.9487
				11.1738	15.9808		13.0109	11.7836	14.5832		11.341
				45.9009	12.2943		16.3692	14.0307	12.5233		16.3475
				23.3691	37.4726		15.8477	25.3516	12.2974		65.0976
				14.1143	23.2112		18.1737	54.043	12.3779		13.5061
				11.6938	14.543		17.8054	27.6576	59.7429		55.7608
				22.9605	21.5491		49.3769	12.2804	47.139		13.8914
				19.6501	47.6466		13.4922	69.0766	32.3329		10.9108
				33.5726	15.5071		19.9829	15.1976	19.9968		12.5605
				14.5771	12.4321		11.5623	15.4468	14.8634		13.373
				12.5528	22.5783		11.262	11.4787	24.7263		14.1127
				12.0622	15.5149		19.3917	34.0368	11.5855		12.6239
				15.3617	11.8641		15.1713	79.7505	46.602		34.2891
				12.8979	28.8121		20.7598	13.1718	17.762		62.1061
				24.9353	17.7775		33.1795	19.9891	35.7578		14.3263
				12.1829	30.2529		10.8953	12.0993	32.6904		13.1997
				26.0465	17.8766		24.7109	13.3916	13.9673		15.2054
				16.103	11.7047		51.395	19.7476	40.3852		22.8398
				12.3051	12.9768		12.8932	17.564	13.2523		13.3219
				17.663	29.1278		16.1773	10.9216	16.8474		47.2845
				16.0643	18.3935		35.9373	64.8577	35.6912		33.7846
				12.8484	21.0864		16.0581	10.9448	12.1334		18.7432
				31.929	15.4143		12.172	11.7836	26.1889		12.2556
				13.3297	14.3294		32.1828	11.3348	12.5806		12.3701
				21.6946	20.2816		11.7201	13.9518	13.5371		11.4988
				19.7569	17.4727		27.2196	32.3809	34.3526		54.7688
				11.2961	30.5067		14.5476	45.9473	34.317		12.1334
				12.4104	31.0097		36.0518	30.1136	61.6789		14.9903
				53.3125	11.389		20.67	12.8499	25.6704		57.5545
				34.5305	23.7637		22.374	73.7566	13.7429		12.1334
				13.5649	22.4219		12.5295	14.9129	14.2397		12.0405
				12.0761	26.2585		13.1424	12.0962	26.8714		17.321
				19.2617	20.8511		16.6447	53.8712	33.0216		11.9569
				99.4997	14.2954		36.7452	12.2355	26.13		12.9567
				49.0797	24.2667		60.4439	68.6757	12.7555		16.719
				43.1771	38.5977		23.9897	58.0699	13.4751		55.0628
				16.8861	19.76		12.9753	13.4225	16.4419		11.1336
				44.2248	11.9585		19.1301	12.8576	14.2551		12.5048
				17.273	31.2155		12.9768	11.5917	17.0796		47.9948
				14.6668	27.8417		24.4849	15.9312	30.0997		13.0913
				14.8401	20.5787		15.8507	72.4349	37.3255		47.8865
				30.581	12.5481		31.5885	90.7587	16.6694		12.6796
				16.8768	14.7148		32.1364	67.9096	11.6118		11.6892
				11.3859	21.611		17.7048	14.9918	42.2315		13.1146
				24.895	11.9275		38.5079	14.396	15.6495		52.1672
				58.4444	15.7935		12.9582	16.12	11.6923		44.3177
				14.4997	13.6856		11.0949	16.6277	13.3374		40.2722
				14.3511	24.6985		31.361	15.891	12.0126		64.0065
				35.1063	16.6137		13.0558	11.7542	21.2504		13.9131
				37.2358	20.8124		13.2894	12.3933	11.2017		18.7479
				17.7187	11.9182		28.9514	45.3422	14.4238		43.191
				54.043	25.7772		13.4813	13.6036	36.5455		11.9089
				16.2516	25.073		42.9372	15.6557	26.4272		20.7923
				11.5468	11.6969		57.1707	12.9273	24.4694		11.1692
				29.6354	18.2635		13.0217	19.4613	72.0449		53.8108
				12.025	12.8329		18.1056	12.8623	11.8409		11.4369
				13.0325	26.1223		14.8355	29.3445	16.7994		20.1469
				16.4884	30.9416		11.7712	16.2918	20.9563		67.0337
				13.0016	26.0325		23.5811	13.2894	16.3382		55.8521
				23.3381	27.6575		29.1371	14.4331	40.0989		16.4187
				17.3829	11.8378		13.3637	11.9879	11.57		41.0089
				69.5641	39.0527		23.3567	12.7013	15.1868		12.0916
				11.5747	24.4617		12.3578	14.3341	15.8043		17.3241
				21.9422	21.9391		27.5415	11.6428	71.0266		82.3985
				11.3239	17.3194		11.6257	26.1826	47.5847		12.6332
				15.8956	22.5272		38.6658	15.7409	11.6815		13.4999
				41.4701	44.4183		26.5355	11.2961	31.9646		19.7616
				12.8313	18.2		32.9055	12.1148	11.8347		18.3548
				11.4803	31.2186		30.6692	21.2086	31.5235		15.4515
				13.1254	25.7989		49.657	18.4616	13.4581		12.4862
				16.0736	28.2178		48.5721	18.7108	15.8879		14.0694
				16.6122	22.5396		56.8457	11.7418	27.7906		24.0748
				13.2554	22.6788		10.9634	21.0167	17.7187		20.1903
				23.917	17.3767		17.3163	11.0345	31.2821		11.0175
				13.3328	23.27		11.1398	11.9105	12.0823		25.7369
				16.2903	21.3139		12.3175	20.8062	64.8361		13.9208
				26.4968	24.3395		25.3206	11.5128	23.7606		12.48
				20.8109	20.4797		11.0005	18.5405	19.3128		14.2226
				30.7249	37.1274		11.9569	12.2061	11.8718		22.6108
				23.7034	23.8318		17.8565	15.8415	11.6087		13.3668
				13.5092			17.5114	56.1415	23.8195		14.885
				14.1716			25.5884	12.4088	56.0936		30.9757
				14.8634			15.1512	16.0968	13.4829		11.4988
				11.8548			59.4798	11.5468	16.0148		18.6535
				26.4999			12.7926	22.5226	19.9303		27.0045
				16.2562			26.9317	41.8925	61.8971		13.8512
				12.3206			12.3315	40.6297	14.2892		16.4744
				16.9728			11.3209	14.9856	26.6624		11.1042
				31.6937			39.7305	33.051	32.9102		15.9359
				14.1282			14.5476	11.6195	12.5512		21.4965
				14.7829			34.4423	16.7917	41.6635		17.646
				16.1247			13.3792	44.0469	11.4106		15.4592
				51.0824			52.3947	33.4905	20.489		22.1109
				50.3735			11.1754	12.5574	24.3007		18.296
				11.6505			30.0703	12.9335	13.5866		14.7117
				11.0222			21.0152	44.5235	11.6319		13.4117
				12.9335			11.6706	15.8027	11.4756		15.6341
				11.6335			21.8137	29.6308	12.5775		12.5915
				12.6626			23.7049	28.5676	12.8205		15.2688
				11.9414			29.5642	22.4714	26.7646		17.0424
				12.7741			30.9354	44.3565	33.017		14.0973
				41.337			11.0547	33.5215	11.8052		20.653
				11.2404			13.1053	12.9428	32.0791		16.0968
				37.9322			11.5267	34.4361	11.0283		34.8184
				13.633			13.3327	30.564	12.3856		59.1331
				44.5421			42.2702	12.3097	37.1011		34.6853
				16.6029			18.7108	15.761	28.8879		14.461
				12.1875			13.4117	21.7782	39.1935		12.3934
				14.1546			15.7563	37.3348	11.6304		18.0638
				36.7297			15.0166	14.0323	38.6487		24.6134
				40.5183			12.4212	21.0183	11.2884		16.7638
				11.5886			11.9616	25.4924	24.6614		14.4408
				14.7968			35.3415	14.8649	19.3143		15.7331
				11.6041			31.9816	23.3628	52.4056		43.1879
				11.9229			30.0177	49.3506	11.8857		11.2404
				32.302			48.5071	17.858	11.8857		10.9989
				17.2993			11.3983	58.4785	14.0555		21.3788
				26.4798			13.0186	67.5722	11.618		27.9578
				35.1295			21.4562	12.8128	38.6163		13.164
				47.6126			39.7321	11.2605	12.9907		13.1579
				14.1546			41.3896	12.1442	28.5583		14.5306
				17.9137			15.2781	11.5514	28.0661		11.6907
				25.5125			16.5828	17.9292	12.0714		25.3841
				39.8822			11.9353	18.6365	37.8533		50.5608
				17.5872			44.5653	30.8673	12.754		30.7141
				17.2312			27.9794	37.6985	11.0454		71.5698
				40.574			34.6064	26.0882	13.9905		15.4097
				12.2401			25.6456	23.4897	32.808		20.4936
				22.8924			53.5616	26.1919	15.4375		46.3343
				12.884			37.0655	13.1177	12.6611		25.0049
				16.4311			14.1143	50.6444	24.8238		18.5932
				39.777			10.9587	47.0137	14.0663		33.3528
				11.9399			17.1709	30.6739	53.7829		17.2823
				19.8715			43.5269	11.4462	11.3363		16.6462
				15.8167			13.0805	23.1355	11.9507		73.2149
				47.1653			50.94	48.8584	37.7496		49.431
				34.4949			16.2701	61.9451	27.8355		15.4019
				43.9525			14.218	16.541	35.9435		24.8161
				11.3549			37.098	27.297	12.285		23.3861
				20.6112			11.765	29.0566	10.9293		12.8824
				43.0131			48.7547	17.0703	39.3266		72.4055
				12.0885			11.6675	33.0015	39.0836		17.4696
				11.9151			51.7246	11.0593	37.8224		80.0105
				49.007			55.1975	15.1977	53.5245		11.2682
				11.666			13.3869	44.18	15.7068		22.9249
				11.5375			11.471	24.6969	42.035		17.2235
				15.7548			18.686	30.711	56.9231		25.1025
				11.9801			49.4914	24.375	11.0949		18.3192
				14.9794			11.1862	30.4866	10.9525		11.7743
				11.4555			10.9092	17.9153	11.7325		16.6354
				14.2428			11.2605	15.7656	10.9123		18.5173
				15.1528			40.1685	15.5087	26.5912		22.5349
				16.2036			34.3696	11.2171	11.8223		15.3106
				20.6174			13.291	11.9353	66.4007		46.0742
				13.715			14.3232	17.6939	12.1612		18.101
				12.4692			11.4369	10.9525	43.3489		11.2744
				13.7893			15.1667	17.5485	11.1924		12.7014
				16.7669			13.9704	17.0084	44.9305		17.6816
				11.1475			50.4865	20.5493	14.8804		62.9217
				13.2554			22.6541	15.453	41.7672		10.9123
				13.7522			12.545	14.7365	12.1457		14.4501
				12.9954			14.7101	11.0717	11.3719		18.4693
				18.5715			34.7348	81.8491	57.3719		14.2752
				25.5714			15.6	12.771	25.8747		33.1377
				16.5905			15.2069	16.8118	12.0668		26.1347
				31.3502			12.788	49.2082	15.0119		14.7442
				11.4632			43.3288	72.2368	14.0338		11.5994
				21.2674			41.1249	132.896	46.034		21.3324
				15.9436			15.0971	14.6606	15.8214		15.3153
				32.9241			48.3849	15.0367	12.0699		33.0216
				12.155			15.7656	12.4104	26.387		14.3697
				15.8275			11.3054	14.7767	11.0175		14.2691
				22.066			65.7693	15.3184	43.1957		19.2277
				13.3034			12.6843	20.1222	11.0222		14.8773
				14.1499			33.1129	16.4125	13.2059		23.4851
				17.3906			12.3345	15.2998	14.9144		70.5948
				23.2375			13.4612	92.0541	42.2408		12.6472
				20.7505			52.0759	11.9647	44.9553		13.746
				39.2446			48.4406	11.9507	11.0655		12.1798
				15.7563			13.9131	15.1729	11.9089		16.3676
				11.8579			15.4484	107.374	47.0786		18.4584
				15.7192			55.0009	35.1249	21.9205		15.3942
				11.9801			27.8866	11.3286	61.713		12.22
				12.8546			11.3301	11.3596	13.13		13.78
				12.689			47.7596	44.1738	10.9634		13.9874
				14.755			16.9434	66.6746	31.0824		26.1533
				70.8888			51.5745	17.451	37.7124		28.2503
				18.0159			19.4815	19.1054	19.8065		26.989
				24.1924			11.2218	15.2239	53.0355		19.0946
				17.5129			11.6582	24.9972	10.9928		12.5357
				15.6031			12.7586	13.975	12.7539		13.4705
				15.5784			19.305	30.1693	57.765		13.7862
				15.5273			70.6381	22.7392	21.4376		53.3605
				19.7879			12.5559	15.4066	47.9128		30.4061
				16.6122			16.979	13.7553	10.8782		16.8459
				19.2447			10.8968	47.4052	11.4276		21.3433
				14.0741			12.22	21.1127	28.8972		14.9021
				11.7851			11.2543	15.0924	54.0089		16.9356
				28.7904			51.4816	13.1347	11.262		11.9739
				15.224			11.0686	12.3794	19.2122		11.4091
				11.6536			10.9819	11.016	63.6862		19.6672
				24.7449			13.6206	48.5798	40.8851		14.7767
				12.3624			63.2823	13.9859	10.9185		25.2665
				16.4744			12.5001	12.7245	45.7492		103.547
				20.1114			12.2479	47.6451	34.5986		20.7489
				20.441			54.4515	26.1486	13.4303		33.7552
				16.1943			53.6947	14.2815	43.4774		41.7332
				22.634			22.0134	20.1454	58.5125		15.1574
				18.2588			49.1339	12.2959	50.3271		12.4027
				20.1639			10.9386	12.9521	12.7478		12.4522
				31.443			61.2967	12.5218	48.08		69.8535
				14.1747			11.6056	28.1048	31.4461		11.7666
				17.0734			14.8231	11.2218	45.839		16.332
				24.6273			17.4959	13.1966	12.7153		42.8939
				18.4708			39.8497	13.0093	10.9308		79.5756
				11.8269			15.1265	15.6449	86.6513		18.3177
				25.4088			16.1448	17.1507	37.5809		26.2523
				13.8311			12.624	76.6445	39.9797		12.5636
				40.0602			12.8839	14.2892	44.2357		52.3065
				12.8932			11.3828	16.3955	11.8285		15.6758
				14.0477			40.4935	11.2265	13.5711		12.3717
				14.4935			18.5761	12.6704	42.2392		19.8931
				21.8014			46.8233	11.375	13.438		22.5736
				12.0312			29.7762	13.6438	36.5688		19.5279
				38.7509			20.3172	34.0183	48.3384		34.3742
				60.3449			17.3566	42.753	13.2941		22.2424
				37.0686			11.895	12.0932	37.1568		11.8765
				19.0497			11.8099	50.7868	13.3296		18.9228
				12.9954			27.184	11.9384	15.1079		51.8206
				17.3133			19.6099	12.4058	71.3809		13.8373
				18.7463			12.4166	13.3482	13.4659		14.1685
				49.7081			18.5374	11.3007	64.4894		25.788
				26.4767			66.5601	59.4333	58.09		38.7803
				14.7984			14.6699	83.974	15.0877		31.9367
				13.3297			47.2071	15.21	12.4367		11.0763
				13.8512			13.9379	14.3913	55.7206		11.2651
				21.1018			11.2806	14.3851	15.0707		10.9432
				15.0847			12.0482	134.505	71.6007		12.1597
				17.0347			35.6278	11.1104	11.7944		11.6149
				13.633			30.8627	74.3075	11.0856		17.126
				39.1858			53.3744	15.6712	53.4966		14.6251
				16.12			47.399	22.9574	12.692		27.0447
				18.6566			12.6441	12.9273	12.3748		14.6142
				12.0916			32.0358	18.0639	53.2057		62.0612
				11.8935			13.862	11.5391	11.1305		15.3276
				12.8561			18.3966	42.1046	56.694		27.2799
				12.3392			11.4555	13.3003	13.5463		26.5402
				11.0314			11.5004	63.8549	16.3011		17.0749
				27.4022			14.0215	11.7465	67.6713		59.2399
				15.3509			13.7259	13.0263	49.9387		28.0367
				10.9479			13.7197	34.0863	38.706		16.9294
				13.8311			11.2187	64.7246	12.5543		22.1805
				14.0153			38.4878	11.1692	53.2784		13.763
				21.9546			11.748	12.952	13.7367		14.447
				24.9833			17.3303	11.8409	35.3879		29.3537
				31.101			11.211	85.8729	50.9508		16.6276
				36.3273			15.8477	10.9169	12.1891		19.5681
				21.8447			11.5762	22.8986	11.5607		42.671
				13.1764			13.8172	13.2817	63.5856		17.0378
				18.6891			44.5622	139.916	84.9505		14.4331
				23.2824			45.9412	26.3189	15.1466		25.0467
				15.1156			34.7875	10.9293	11.3781		21.0817
				80.19			12.0823	11.3425	55.3662		38.008
				11.9353			94.2858	12.4398	80.0167		17.1043
				15.6542			13.5649	53.8402	12.9892		45.5248
				13.7475			12.3609	83.5236	11.3255		13.096
				12.9923			16.8846	16.3537	64.7819		15.8059
				11.974			11.6551	103.847	78.7043		26.8636
				22.244			13.7413	10.9618	53.6468		22.1944
				18.4059			12.4862	64.9428	11.1521		25.3841
				39.633			13.599	75.8102	102.408		27.5353
				11.3828			15.9978	79.4657	83.601		15.877
				18.409			12.3593	11.7031	15.227		12.1241
				32.2106			23.3846	115.087	13.6051		15.1605
				17.4463			45.7601	93.7069	12.9505		11.666
				11.7201			58.0652	13.7553	11.4029		15.2425
				11.2094			39.2013	90.768	14.3743		19.8157
				17.8719			16.5704	12.6564	15.0754		23.5254
				42.784			34.2396	73.7411	12.5992		21.3959
				14.4826			11.1429	90.7309	11.423		13.5185
				12.0018			16.5642	66.4255	10.9107		11.0934
				14.3975			63.1368	12.4785	13.4504		53.9346
				17.1368			10.9804	81.2316	14.1685		29.7964
				27.2211			66.5183	65.0373	21.9608		12.1272
				11.5607			14.8479	11.1924	15.5087		18.7231
				19.8018			64.0808	71.8669	11.7016		12.0854
				31.3858			32.8653	77.4647	12.7787		17.8642
				13.3359			10.9107	31.6179	12.5899		13.404
				14.2273			12.3082	42.2207	16.9031		13.0882
				11.0732			70.0485	38.7834	13.4736		13.7073
				21.5088			12.0219	51.169	19.4381		11.9368
				16.0086			12.2835	19.8127	17.4293		27.4486
				28.2472			14.5105	11.5561	12.7571		14.461
				21.775			53.2939	22.3229	17.3968		20.1098
				14.2103			11.7217	12.4754	11.6257		31.7603
				24.714			16.5534	66.8511	11.2837		12.6967
				21.6946			40.2227	11.4369	14.1004		49.2035
				11.7851			58.822	11.8068	12.6967		12.8979
				18.6442			62.674	13.8496	11.5607		12.4692
				24.0052			12.0436	21.4794	15.9684		72.1687
				18.0994			19.2338	18.2294	16.3769		20.0618
				23.8458			12.5311	36.366	19.5418		14.4904
[truncated: 2,672 more rows]

## Sheet: MB231 to HPMEC
Adhesion of MB231 to HPMEC cells at non- (NCF), sub- (SCF), full-confluent (CF), and migrating (Mgrt) growing states. A MB231 cell was attached on the tip of cantilever and brought into contact with the nuclear region of an endothelial cell for desired cell-cell contact times (0.5, 10 and 60 sec.).
	AFM setting: Force Dist 25 µm (actual 40 µm); scan rate 0.03 Hz; velocity 1.60 µm/s; set point 0.3 V. cantilever calibration, s= 80.55 nm/V; spk= 15.50 pN/nm
	NCF HPMEC													SCF HPMEC													CF HPMEC													Mgrt HPMEC
Date	120917		121117		033018		033118			042318		042418		120917		121217		121317		033118			040218		040318		040318					040418				040718	040818	041018		040718	040818			041018	042518			042618
0.5 sec	a	b	a	b	a	b	a	b	c	a	b	a		a	b	a	b	a	b	a	b	c	a	b	a		a	b	c	d	e	a	b	c	d					a	a	b	c	a	a	b	c	a	b
	86.3443	249.253	226.09	171.679	165.919	294.628	1153.86	157.623	553.916	315.168	678.928	193.351		111.959	95.0007	65.5587	68.5723	237.072	125.805	116.213	181.753	134.154	58.5639	136.333	158.6		287.186	360.968	55.1162	83.2776	40.4167	210.993	182.602	344.292	236.272	0	59.5303	0		65.2548	108.789	167.673	96.3718	153.396	924.736	746.797	555.781	237.855	311.558
	158.493	208.063	171.787	158.444	107.348	179.732	544.548	214.439	257.912	281.946	387.948	201.942		76.889	141.004	84.4626	74.2667	248.181	245.155	102.136	58.6618	78.0941	354.807	209.452	28.3274		167.098	190.2	23.9266	178.836	163.435	254.595	157.733	109.518	231.318	0	136.185	276.669		44.5477	172.231	75.7803	146.503	80.3975	584.757	104.824	382.128	332.139	530.717
	130.053	194.012	238.891	71.4032	221.12	342.236	554.018	240.474	702.171	215.667	671.276	130.298		72.4363	112.453	129.867	85.8047	494.913	192.97	125.749	45.5971	133.573	180.115	144.853	178.474		122.497	203.703	103.793	257.927	92.681	392.187	276.654	201.778	257.872	16.6724	26.894	42.9899		62.1317	304.191	48.4475	40.0001	69.7505	183.921	478.497	430.749	210.261	246.33
	171.731	140.626	145.993	121.649	94.0328	221.379	293.442	261.707	655.068	295.772	319.506	257.434		36.1033	86.0657	131.616	80.6297	646.498	185.037	202.903	75.561	123.513	270.724	389.806	87.5005		178.329	118.162	108.197	166.632	154.375	237.023	178.447	247.497	30.1031	0	160.024	42.5111		42.397	279.986	100.574	128.166	111.279	500.476	462.476	352.417	192.297	264.412
	119.215	167.904	198.828	60.2552	220.392	133.006	534.323	180.66	528.543	242.221	471.953	234.594		0	124.732	101.493	87.522	242.132	436.49	234.521	89.8262	115.73	202.866	209.256	270.827		178.179	242.006	129.008	163.275	128.532	251.073	193.611	179.085	236.519	0	0	38.6083		78.5121	188.446	114.448	136.648	158.323	313.211	102.354	452.857	178.422	280.874
	94.6183	377.719	121.366	122.627	87.1477	124.044	337.718	260.984	465.277	215.828	672.341	106.463		26.5739	112.23	63.3121	101.082	172.008	140.7	109.843	0	70.3938	86.0094	244.319	61.5788		242.175	193.897	70.7303	156.101	165.734	137.538	281.949	188.788	186.235	16.7258	72.5045	146.554		127.415	333.12	271.549	168.823	157.711	799.226	443.592	314.081	479.302	48.114
	134.795	423.827	77.5338	85.3705	208.7	218.289	347.499	170.96	272.898	206.572	599.174	142.042		91.4967	136.926	45.0244	94.3094	142.827	368.151	111.292	185.986	108.227	292.867	43.9874	181.738		290.467	247.325	121.861	201.562	176.01	270.449	232.256	473.086	51.2119	0	11.4534	68.2223		39.4443	222.924	225.338	136.59	77.7354	352.191	262.506	691.225	522.236	91.4092
	62.7468	293.45	128.304	117.884	84.5479	220.702	524.501	212.85	607.513	156.608	804.805	239.166		74.8124	28.4638	124.925	110.236	291.214	260.92	122.655	131.715	168.405	150.891	43.6821	298.08		316.65	150.994	143.321	243.139	245.411	263.803	54.2372	353.45	84.3789	0	75.0303	63.9653		65.8092	433.269	168.141	133.238	67.3478	533.318	339.231	122.087	362.926	69.7624
	69.9417	222.322	307.252	90.4546	133.299	306.839	347.143	203.909	640.877	474.166	452.153	336.872		133.093	71.8775	138.662	33.5799	106.871	280.678	167.628	159.86	110.349	363.033	31.326	254.207		76.7706	186.511	173.617	536.63	172.748	225.208	241.726	275.562	121.37	0	35.6393	85.2238		110.748	336.196	276.344	77.5516	163.838	355.661	115.41	418.598	286.069	270.482
	171.312	394.129	97.1515	146.505	212.277	187.304	436.4	336.122	483.798	353.533	404.777	96.3511		43.6124	139.213	127.881	26.7384	202.27	395.18	146.906	164.198	150.151	190.888	134.172	352.002		117.936	140.488	190.357	64.6249	99.9514	254.846	165.663	138.875	54.925	0	0	46.7741		99.8388	247.741	143.404	137.334	78.0867	775.489	422.105	671.561	466.578	48.0473
Ave	119.925	267.13	171.32	114.627	153.478	222.816	507.345	223.973	516.797	275.748	546.286	193.851		66.6976	104.797	101.28	76.2741	278.399	263.109	143.985	109.316	119.259	215.076	158.719	187.133		197.729	203.425	111.993	205.2	143.93	249.772	196.488	251.193	149.02	3.33982	57.7261	81.1517		70.6955	264.35	160.922	118.21	115.531	505.278	339.521	413.325	311.279	234.851
Ave	276.108	SD	150.911	SE	43.5644									152.004	SD	67.2988	SE	19.4275	p=	0.0207707	(vs NCF)						154.247	SD	74.4785	SE	21.5001	p=	0.0252082	(vs NCF)	0.100833	Post Hoc (Anova)				237.493	SD	133.965	SE	42.3635	p=	0.523403	(vs NCF)
																																p=	0.941577	(vs SCF)											p=	0.0405379	(vs SCF)
10 sec																																													p=	0.0498179	(vs CF)
	341.304	708.921	285.386	219.689	432.568	373.921	875.98	1195.51	949.511	665.496	1033.9	972.5		73.1982	347.519	241.735	258.83	1138.02	1858.6	452.455	342.738	236.992	629.094	411.544	259.733		726.573	749.15	144.446	256.363	470.078	825.394	371.573	752.792	623.105	0	161.003	103.472		214.925	481.085	654.887	429.111	174.361	1586.98	718.583	1032.09	678.861	422.244
	304.844	719.665	568.655	298.675	466.249	808.422	673.361	490.996	1252.11	388.004	803.004	701.981		179.037	169.742	214.944	261.575	1211.29	799.354	314.982	483.743	243.266	853.483	424.453	302.5		1078.18	732.298	171.332	213.383	310.753	834.673	786.027	894.814	627.826	11.1688	218.599	103.952		171.071	318.916	798.964	324.457	191.785	1728.12	1562.91	767.512	662.994	369.477
	259.138	822.566	439.552	243.508	366.041	428.136	1279.57	652.185	1145.78	588.134	802.134	954.525		0	276.774	298.907	208.501	1059.36	1061.75	144.306	539.302	224.305	579.403	344.236	387.897		803.737	792.522	72.5816	413.865	486.158	852.979	449.402	434.922	446.515	30.7701	48.6476	139.135		108.744	594.998	309.556	389.412	250.071	1676.21	921.118	799.121	669.822	422.809
	278.932	593.116	224.458	364.427	275.167	362.564	862.529	972.879	1107.04	430.798	890.244	641.932		103.248	425.87	318.733	230.694	1461.44	1641.84	391.822	412.03	482.627	640.229	407.684	683.67		953.911	528.537	214.843	438.419	294.191	813.932	280.446	650.387	831.502	38.6646	86.8379	85.9397		173.829	479.959	855.605	253.792	200.979	1412.14	775.082	744.925	891.906	754.261
	286.421	771.396	643.081	260.978	292.6	336.622	842.182	791.271	1266.86	550.068	661.962	709.845		58.3742	181.167	591.78	215.226	498.165	2257.87	488.837	641.837	306.79	705.949	330.235	0		796.171	632.833	344.641	208.838	202.141	679.384	645.201	943.703	375.768	11.7543	45.0665	78.8886		168.5	373.133	379.127	437.194	169.929	1054.96	977.297	1023.46	865.988	394.643
	414.728	872.275	597.01	207.007	411.781	508.277	318.47	614.202	1064.71	725.909	1427.79	766.009		75.3505	189.732	209.635	214.692	228.153	1949.97	455.571	320.106	343.694	568.432	366.216	477.374		486.531	619.174	320.238	195.063	474.031	787.792	413.451	818.464	337.59	16.1507	98.3773	101.235		118.853	382.538	654.146	527.24	109.327	1750.4	714.729	820.181	615.18	392.196
	479.759	1061.12	351.518	271.743	369.059	543.19	1988.34	502.577	1349.5	370.662	1227.22	461.297		205.813	282.593	408.84	98.1374	370.365	1436.81	468.908	514.762	286.64	947.404	515.623	898.168		802.541	688.5	612.44	358.197	264.729	608.435	439.582	555.585	279.971	37.9902	195.378	264.698		206.689	483.719	450.566	990.413	265.497	2186.64	1787.55	799.745	684.645	579.007
	542.064	577.773	538.124	268.788	669.793	364.878	555.975	633.516	1058.37	638.845	1319.48	429.814		167.686	216.827	437.572	202.054	311.237	717.561	198.029	645.189	246.508	417.325	407.512	503.601		613.762	623.557	303.25	220.278	93.5303	826.889	614.588	750.112	381.788	49.5607	79.2384	82.9248		125.726	358.304	586.797	824.048	157.211	1788.69	982.715	822.378	777.693	610.633
	510.3	573.827	717.595	262.859	947.963	505.62	1149.2	791.8	1027.48	1095.34	832.651	498.358		142.074	247.243	349.342	87.3663	248.653	1419.97	367.184	587.554	398.184	573.271	441.933	279.748		552.752	828.307	885.722	334.385	191.62	916.108	683.607	359.219	967.08	85.6447	78.9464	202.799		145.559	368.797	509.442	1142.54	188.43	1099.04	1479.21	1043.3	767.863	833.211
	392.807	587.932	394.271	348.505	1324.48	578.766	1221.73	946.927	1156.6	1097.17	1078.03	517.531		167.129	235.776	475.388	204.534	606.638	1103.93	213.022	733.528	105.864	889.484	337.447	275.55		703.954	746.788	417.159	379.143	189.693	658.694	629.431	1105.39	676.509	28.0383	144.344	39.514		136.84	841.358	668.447	642.307	155.167	1424.76	763.911	659.472	441.058	83.1486
Ave	381.03	728.859	475.965	274.618	555.57	481.04	976.733	759.186	1137.8	655.042	1007.64	665.379		117.191	257.324	354.688	198.161	713.332	1424.77	349.512	522.079	287.487	680.407	398.688	406.824		751.811	694.166	348.665	301.793	297.692	780.428	531.331	726.539	554.765	30.9742	115.644	120.256		157.074	468.281	586.754	596.051	186.276	1570.79	1068.31	851.218	705.601	486.163
Ave	674.905	SD	252.418	SE	72.8667									475.872	SD	333.062	SE	96.1466	p=	0.128472	(vs NCF)						437.839	SD	258.798	SE	74.7086	p=	0.040665	(vs NCF)						658.65	SD	398.51	SE	126.02	p=	0.904372	(vs NCF)
																																p=	0.767701	(vs SCF)											p=	0.232688	(vs SCF)
60 sec																																													p=	0.115758	(vs CF)
	691.426	1010.68	625.853	502.496	976.651	791.453	1211.18	1256.38	1377.06	1170.59	837.385	1194.64		76.1405	572.274	397.184	456.65	740.276	1843.85	716.499	727.423	475.725	1256.31	782.084	1789.93		1477.65	874.289	425.587	276.078	312.602	1463.7	478.32	1495.59	779.022	92.5905	168.205	423.753		300.879	748.453	777.502	758.405	195.622	1348.74	1263.8	1397.53	1155.33	1060.41
	1102.37	1041	774.394	747.988	477.511	584.717	1270.86	1261.46	1618.43	710.931	2482.53	694.343		251.222	683.507	615.454	923.514	575.441	1150.38	168.049	728.217	745.898	1425.96	719.46	644.722		1801.84	526.115	340.874	371.106	75.0866	903.181	520.337	1117.8	807.536	21.9715	387.454	414.202		368.575	831.373	1360.87	980.924	955.407	1526.12	834.258	1042.73	982.26	1615.33
	524.352	804.359	1070.5	655.178	765.832	660.109	2369.4	1497.05	1412.76	1166.86	2024.22	571.34		205.931	268.073	312.528	499.431	968.985	243.201	859.913	907.093	1085.49	414.319	745.746	1328.71		1512.99	792.254	429.867	316.072	260.137	1056.03	816.273	777.834	1034.19	170.6	597.592	329.786		352.064	1011.24	1241.16	921.182	29.5473	1710.94	1392.15	979.308	932.331	1813.55
	533.007	890.628	904.647	453.145	1210.1	574.877	1326.03	1104.32	1192.63	1324.62	1022.81	871.774		57.8939	405.047	516.241	398.254	761.531	928.39	87.2485	796.818	535.191	213.113	754.739	1190.01		762.078	790.168	541.589	405.52	626.382	1174.22	605.398	1408.07	905.145	60.5309	586.452	307.663		444.899	425.418	787.407	743.194	222.112	2475.89	1493.09	1065.48	1401.74	1099.93
	654.856	846.701	716.204	511.157	1477.24	657.909	2154.32	1722.65	1001.23	1324.69	981.57	654.487		401.304	516.234	561.501	402.616	23.8865	457.752	647.605	1378.42	773.85	271.681	580.294	737.136		1220.52	931.178	523.321	367.925	197.095	1712.47	829.006	770.138	531.804	91.5797	535.927	178.581		279.954	410.291	1401.25	644.99	553.802	1855.11	946.644	885.123	1410.87	943.525
	558.265	859.649	644.608	911.363	1182.03	710.19	950.547	2022.4	1320.79	1240.22	1198.02	1361.63		281.119	234.642	461.21	341.652	830.66	1343.21	569.146	1249.08	400.37	458.966	1012.36	462.777		1352	1173.12	417.336	717.05	897.466	878.645	971.627	826.51	1008.06	168.544	237.683	233.163		270.546	595.195	1186.59	853.211	479.117	1885.45	2349.93	887.807	1142.97	1385.08
	561.855	1251.87	589.296	457.769	976.614	877.108	1264.11	1740.69	952.036	1506.12	686.151	1806.11		271.451	322.106	558.33	551.248	487.987	572.908	525.494	1129.62	596.514	664.605	888.64	89.42		582.555	559.196	355.125	1420.75	1398.18	603.03	823.754	888.606	632.85	28.4445	233.049	101.69		216.094	721.676	1591.24	577.451	754.884	1709.18	2218.29	1011.43	1098.37	1143.49
	512.165	1294.84	893.843	377.222	1496.69	755.531	1204.93	1986.66	1228.92	914.62	781.632	1229.97		295.071	448.323	325.572	627.579	410.973	709.388	544.917	1182.75	645.834	837.191	674.598	683.333		1387.7	441.97	402.091	239.276	986.573	1291.34	435.373	777.934	1430.24	29.276	240.232	140.094		255.397	645.877	1656.23	747.423	483.507	2143.23	2014.1	1054.02	1152.02	1415.84
	550.812	974.896	735.139	455.644	903.033	822.198	1119.21	1758.14	1302.02	980.116	1326.95	1639.68		303.628	390.064	468.23	331.93	1063.66	434.897	454.168	934.783	774.886	743.419	845.556	313.171		760.676	888.523	541.214	1455.81	970.253	1112.91	494.029	576.462	1619.49	155.231	539.657	215.269		172.026	903.939	1801.75	539.061	0	1573.24	1945.87	1114.21	846.761	907.859
	470.701	935.594	698.645	389.467	1051.04	753.233	963.213	1458.06	1502.84	1023.3	1122.24	1397.36		110.533	517.894	654.824	503.572	1163.7	533.85	496.745	866.227	341.184	839.499	551.965	518.893		831.502	452.522	411.904	951.547	240.434	1258.13	608.545	1058.56	1198.87	70.9586	487.628	212.901		189.339	616.913	1371.72	525.646	256.949	1710.64	1648.27	1232.2	1194.56	1053.41
Ave	615.98	991.022	765.313	546.143	1051.67	718.733	1383.38	1580.78	1290.87	1136.21	1246.35	1142.13		225.429	435.816	487.107	503.644	702.709	821.783	506.978	990.043	637.494	712.506	755.545	775.81		1168.95	742.933	438.891	652.114	596.421	1145.36	658.266	969.751	994.721	88.9727	401.388	255.71		284.977	691.037	1317.57	729.149	393.095	1793.85	1610.64	1066.98	1131.72	1243.84
Ave	1039.05	SD	308.28	SE	88.9927									629.572	SD	197.586	SE	57.0383	p=	0.00122335	(vs NCF)	0.00489341	Post Hoc (Anova)				676.124	SD	331.129	SE	95.5886	p=	0.0142857	(vs NCF)	0.0571428	Post Hoc (Anova)				1010.09	SD	471.882	SE	149.222	p=	0.858103	(vs NCF)
																																p=	0.692724	(vs SCF)											p=	0.0144572	(vs SCF)	0.0578289	Post Hoc (Anova)
																																													p=	0.0541734	(vs CF)
	Contact	0.5				10				60
	States	NCF	SCF	CF	Mgrt	NCF	SCF	CF	Mgrt	NCF	SCF	CF	Mgrt	sec.
	Ave	276.108	152.004	154.247	237.493	674.905	475.872	437.839	658.65	1039.05	629.572	676.124	1010.09
	SE	43.5644	19.4275	9.98	42.3635	72.8667	96.1466	74.7086	126.02	88.9927	57.0383	95.5886	149.222
	p vs NCF		< 0.05	< 0.05				< 0.05			< 0.01	< 0.05
	p vs SCF				< 0.05								< 0.05
	p vs CF				< 0.05
	n	12	12	12	12
																*p< 0.05; **p< 0.01, analyzed by single factor ANOVA and multiple comparisons. n> 11 in each growing-state group.
																NCF - non-confluent; SCF - sub-conflent; CF - confluent; Mgrt - migrating
[truncated: 2 more columns]

## Sheet: Ruptures 231-HPMEC
Rupture distribution analyses for MB231-HPMEC adhesion on different EC growing states. Cantilever calibration s=80.55; spk=15.50;
0.5				10				60					Bin	0.5 sec				10 sec				60 sec
NCF	SCF	CF	Mgrt	NCF	SCF	CF	Mgrt	NCF	SCF	CF	Mgrt			NCF	SCF	CF	Mgrt	NCF	SCF	CF	Mgrt	NCF	SCF	CF	Mgrt
10.7493	11.3363	18.4585	11.5838	10.5447	13.2988	11.326	12.3398	17.1823	19.6577	13.6664	13.9599		0	0	0	0	1	0	0	0	0	1	0	0	1
13.8829	16.6102	11.5794	12.6881	12.9994	19.4383	18.1725	18.4467	11.8506	10.862	16.3907	12.9327		1.5	0	0	0	1	0	0	0	1	0	0	0	1
13.5256	21.3549	12.6837	14.0547	11.7943	14.3215	21.303	15.62	12.0255	15.1057	13.8191	11.7439		3	0	0	0	0	1	0	0	0	1	1	0	1
40.7146	11.8995	13.5212	22.2679	19.8845	10.6234	15.4896	18.0657	10.438	15.3428	16.5553	11.0339		4.5	0	0	0	1	0	0	0	0	0	0	1	1
15.9906	13.8428	11.2222	23.0046	14.6076	10.9405	20.3588	14.538	13.4218	23.6805	14.9471	14.8315		6	0	0	0	1	0	0	0	0	1	0	0	0
46.7518	34.7248	18.1191	13.6916	18.8824	13.862	11.2044	17.5514	37.8613	11.2237	14.326	11.2755		7.5	0	0	0	0	0	2	0	0	0	0	0	0
10.5077	18.2243	10.6352	12.863	27.398	33.6057	21.4497	12.571	14.824	16.6042	19.8267	13.1594		9	0	0	0	0	0	0	0	0	1	0	0	0
13.1002	29.319	14.1585	12.5858	24.5061	44.4054	20.6463	27.2646	10.6871	25.7319	18.082	12.3946		10.5	20	17	11	18	36	23	24	34	56	36	64	58
48.9085	17.1808	12.8645	21.5831	13.6694	22.3035	20.0727	15.2035	16.8014	10.7537	10.6441	10.5878		12	230	162	150	234	483	328	317	496	708	443	534	696
17.8805	12.2301	14.8833	12.7118	16.5761	11.3659	11.3778	22.5777	12.2405	69.4199	45.0146	18.2095		13.5	183	133	154	195	372	200	192	364	533	335	428	495
24.3564	31.7944	12.7356	16.0914	17.1734	14.3631	15.7504	31.8714	24.6603	10.7789	12.5947	16.1788		15	133	85	114	113	268	169	183	251	416	253	358	360
17.6033	19.8933	16.7287	16.5034	29.6615	11.4252	26.5502	19.1478	11.1762	13.5048	14.3141	10.4469		16.5	93	58	91	103	198	139	159	177	265	203	282	283
11.9588	10.5566	11.0665	20.4966	22.9483	11.0473	29.952	11.7009	11.0502	12.6569	16.2663	12.2064		18	96	48	72	77	166	102	99	185	220	144	182	244
11.3007	13.4455	17.7975	10.9835	13.6249	21.8247	33.3612	15.2228	12.1752	10.6426	20.3929	17.3913		19.5	64	34	62	63	145	89	87	134	178	136	115	181
39.7156	33.6294	14.4446	21.7536	14.4298	40.1054	41.3105	19.3212	14.6076	21.1577	26.4672	15.1398		21	55	31	32	55	116	65	85	117	141	96	93	178
17.3024	12.116	20.6804	25.3273	16.2233	41.1118	22.597	17.4654	13.5255	14.1941	12.6036	17.4891		22.5	46	29	24	40	92	81	68	108	125	81	78	135
12.1337	11.2592	17.0252	12.8764	10.4929	19.2975	24.3683	16.2099	13.988	18.8261	19.6161	31.0666		24	50	29	30	47	114	58	62	108	124	80	74	150
13.2187	12.1412	11.3392	14.4209	12.8615	14.993	34.0015	21.1903	14.2223	49.119	18.4245	18.0391		25.5	37	17	27	37	77	60	38	76	142	71	59	108
27.1134	22.6904	20.8493	15.9209	53.7614	15.958	17.6536	13.6308	13.5805	14.8611	18.3118	11.274		27	35	11	16	27	69	55	36	73	106	60	59	68
40.5515	14.326	23.8821	24.8841	25.643	16.1151	19.8845	10.4292	15.0523	19.4442	12.6792	19.585		28.5	35	25	5	23	76	62	27	67	99	70	49	93
49.9209	13.3818	17.2253	19.3924	10.607	36.1048	11.8313	14.9485	38.5579	11.0354	18.4689	22.431		30	31	10	12	27	72	43	28	61	94	53	51	81
16.9585	11.3244	34.3631	13.7049	16.6724	25.3392	20.6582	12.8556	12.3946	27.7315	11.689	23.6642		31.5	27	10	11	25	56	35	21	43	98	64	39	89
54.0416	21.2882	11.3408	12.5013	42.5422	11.4178	30.6531	19.4101	13.2425	11.2844	36.883	18.9091		33	26	8	6	17	48	30	19	55	77	49	42	73
13.0779	14.4816	25.5837	17.3291	12.405	32.8823	18.5919	20.7516	31.9322	21.638	21.5238	23.3855		34.5	19	8	8	22	52	30	25	52	80	64	28	61
39.6503	11.2488	19.6828	28.3274	38.2452	33.3048	29.5932	19.2678	13.1535	15.7653	19.3612	25.1139		36	21	11	9	17	56	36	26	56	67	54	39	58
13.0112	40.5426	18.2525	14.9797	43.3871	43.3322	10.7893	12.0448	15.4703	14.7781	13.7301	13.6071		37.5	12	4	7	19	38	32	26	37	59	40	32	69
17.6359	11.2103	22.2472	27.3387	13.1046	36.3449	11.5897	12.2968	15.4777	35.6898	11.1303	13.6427		39	10	9	3	12	38	21	20	46	50	17	29	53
13.9021	10.7108	34.7989	14.7885	15.6778	13.4203	14.5512	25.769	14.8715	23.0817	21.6528	23.5649		40.5	24	8	5	14	28	18	22	50	48	42	28	46
11.7632	28.1273	16.5627	13.4189	24.1015	11.3215	35.2302	24.0822	22.2501	17.292	28.5853	11.2963		42	15	11	9	16	30	19	18	44	43	43	34	71
12.1826	11.2236	15.8882	14.535	11.9292	15.4481	30.0868	12.574	24.1282	11.7706	10.939	18.8424		43.5	15	3	7	15	28	20	19	35	48	33	26	43
52.8039	15.4673	12.3665	22.7941	52.4466	34.9709	11.0028	16.1862	38.0762	20.8984	14.3453	12.8467		45	12	3	6	10	31	16	25	34	42	27	29	42
47.2691	13.1165	37.3899	16.9318	21.5283	10.61	22.886	15.9669	13.5686	12.5769	15.7816	17.9427		46.5	12	8	4	11	22	6	16	27	32	22	22	44
42.5081	14.0088	15.8127	19.7303	10.8753	41.7743	22.5051	30.4841	11.9203	16.0128	15.3725	20.0416		48	11	4	5	9	28	11	23	29	32	20	23	48
32.5459	30.0601	20.2194	21.9315	18.2703	41.3934	13.576	28.8062	30.8783	21.3594	26.986	14.8656		49.5	9	4	5	5	26	12	27	16	31	21	36	39
14.6358	26.0343	11.2518	12.8363	16.3241	12.7148	15.5074	13.2588	13.1105	16.7465	16.5508	19.6918		51	16	1	1	10	21	9	25	17	27	26	20	32
19.1641	13.1862	16.416	14.4683	11.9307	28.3896	13.6427	20.0386	11.4415	13.2336	22.5317	14.8226		52.5	11	1	3	3	20	12	17	17	34	24	22	32
17.3365	20.5826	10.8857	10.4647	82.6847	11.2859	35.1295	13.8932	12.03	22.7971	12.2271	30.1995		54	10	5	2	3	15	6	17	15	23	14	22	19
20.0891	12.0552	17.212	35.2673	130.986	15.2865	44.3624	33.7332	48.0073	10.5299	72.6601	16.5405		55.5	3	5	4	7	16	9	23	20	22	10	25	18
13.3314	49.0582	20.6493	31.8656	14.6758	12.6391	49.8438	13.0735	15.7816	10.5625	13.5893	17.6596		57	6	4	3	3	16	11	20	12	21	22	20	20
34.0237	11.7928	13.3892	18.5727	48.3734	60.0417	11.3051	22.3361	18.0924	17.206	23.0817	34.6551		58.5	3	2	2	4	13	12	11	13	17	15	17	14
52.7253	17.6018	21.0643	18.6275	10.9524	12.7459	36.6947	17.1853	49.8008	19.5851	31.3408	20.2521		60	5	0	3	1	16	14	16	12	26	16	19	17
13.7598	11.3837	11.0902	12.4599	12.4287	10.444	10.5003	20.636	10.7567	10.4129	24.9079	31.0429		61.5	1	1	3	1	4	12	14	17	15	12	22	18
10.985	31.993	10.9569	24.312	13.3996	12.0863	13.1046	31.1644	12.5043	15.958	23.7323	11.0873		63	4	1	1	1	13	6	7	19	18	11	17	17
61.7137	13.5626	21.2986	40.1973	71.2149	25.4978	22.6978	17.5603	52.4156	120.743	25.9127	25.274		64.5	4	1	2	4	6	9	13	7	15	14	21	19
44.4217	15.2139	12.3487	21.7432	59.4073	59.5378	29.9445	13.5538	19.1004	20.1453	17.9768	15.7045		66	0	2	0	3	11	4	14	10	21	12	10	18
14.449	36.6295	35.5504	11.0754	13.3447	13.2959	25.4726	30.2795	73.9408	22.5318	17.3972	16.4263		67.5	0	2	2	2	12	3	7	9	21	9	14	19
11.4875	46.4568	24.0985	12.0226	18.0064	14.7618	20.6063	20.0119	55.3608	12.5162	36.8592	19.7288		69	2	1	0	1	15	6	8	6	15	8	17	8
50.9554	15.9268	12.74	11.7099	11.5082	16.4352	25.2132	18.875	21.008	17.5766	15.2287	14.1215		70.5	4	1	0	1	7	6	1	10	13	6	7	16
10.7196	12.9875	16.3582	11.5275	34.5099	11.8521	18.6586	16.4916	19.6977	19.8192	31.9574	20.5144		72	5	1	0	2	13	2	7	8	19	9	13	12
44.6559	14.2949	12.485	11.3319	11.6475	23.4597	19.1122	17.1378	15.6556	15.2228	18.0702	17.793		73.5	2	3	0	0	11	3	1	4	18	4	12	10
12.6822	27.521	15.119	12.7044	15.3651	23.4448	15.368	20.7145	12.7577	12.7697	21.2229	14.8507		75	2	2	2	1	12	4	4	5	17	6	16	10
50.7643	12.5562	18.6438	17.7248	28.8892	39.1138	14.0636	18.3859	12.3264	13.7702	15.3918	17.7737		76.5	1	1	1	0	9	2	2	5	15	5	8	11
11.6461	10.4721	33.2307	16.4945	22.8386	58.5817	22.4325	22.9616	34.1556	10.8205	29.5088	10.7478		78	3	1	0	0	6	0	6	5	19	8	7	12
11.99	37.9665	21.0791	13.5878	13.9732	13.8368	39.0337	28.1421	20.0712	13.6545	12.3264	16.6487		79.5	1	0	1	1	9	3	4	5	17	4	6	6
13.7435	24.896	13.8532	17.2861	69.2866	10.6722	11.1466	15.9639	25.2072	18.8143	11.2933	10.8679		81	2	0	1	1	7	2	0	1	19	4	8	6
50.4189	14.3216	20.0919	26.3886	47.8427	14.6876	16.662	26.4212	12.4228	22.0693	10.4321	19.0944		82.5	1	1	0	0	9	3	0	0	15	4	5	9
15.5266	10.5166	11.9633	23.6672	13.8828	37.4373	11.612	16.9985	32.3917	23.7857	12.0907	12.6955		84	1	0	0	0	6	2	1	5	14	1	2	8
55.8692	13.5893	14.7988	12.1249	19.1537	15.534	10.5507	18.4274	10.4736	16.9466	16.6724	22.1597		85.5	1	2	0	1	7	0	2	3	20	1	5	7
13.1521	38.5268	22.7155	13.9762	14.5973	10.7686	43.9934	20.9398	11.7009	44.9657	54.3958	12.5251		87	1	0	0	1	5	4	0	0	15	2	4	6
14.5617	12.4257	12.8971	24.4365	14.3987	74.0001	22.1256	20.9621	20.3647	36.3538	31.9471	22.9097		88.5	2	0	0	2	1	0	2	3	13	4	2	9
15.4495	13.0972	10.5655	22.6785	10.5952	12.1531	14.8196	17.6729	51.7159	25.7898	31.0607	24.0896		90	1	1	0	0	12	3	0	6	15	2	1	11
15.0227	37.7797	26.0151	41.6899	106.899	10.7389	15.6304	13.954	14.4683	13.5463	21.4779	23.4048		91.5	2	0	0	1	7	6	0	5	10	3	3	7
21.4468	13.4366	10.9598	10.481	47.1565	13.6605	17.4002	11.3111	16.2203	11.9855	32.9862	22.8163		93	0	0	1	1	9	2	2	7	5	4	3	6
18.6305	32.5148	14.824	30.7316	10.5285	12.3694	18.8795	22.9735	56.9437	11.9529	10.5106	12.4895		94.5	0	0	0	2	3	3	0	1	6	2	4	8
11.2281	13.2247	49.6348	11.7247	12.3413	10.9183	46.313	24.4676	18.7758	10.6841	21.6365	18.2154		96	1	0	0	1	6	0	1	1	4	2	2	3
13.3225	13.201	12.9593	22.093	15.5325	25.689	22.8015	21.9759	48.2889	33.834	17.5974	15.5741		97.5	0	0	0	2	1	2	0	5	7	2	0	3
11.2518	48.2281	12.4139	30.2721	42.8876	15.1828	11.0947	22.3153	15.7697	42.9469	10.5834	20.8835		99	0	1	0	0	1	3	1	3	4	2	0	8
11.1228	12.2775	20.9977	10.5003	11.5883	10.5537	14.6728	26.3382	13.8309	18.4971	28.1628	22.7304		100.5	1	2	0	0	3	2	0	4	5	1	1	6
18.626	66.4273	79.5483	13.1209	59.1435	12.9757	15.5993	21.343	22.5244	15.3546	16.2678	10.73		102	1	1	0	1	1	2	0	1	7	2	3	1
11.1718	10.8872	13.2944	42.9217	59.1331	15.663	21.8055	10.69	11.486	11.5734	29.454	17.8923		More	5	8	0	5	19	40	4	31	49	25	7	93
10.4973	12.4539	13.5167	24.9997	21.1503	10.6856	15.0642	21.8929	15.2302	27.2379	61.1593	17.1897		Sum	1423	831	917	1321	3108	1969	1922	3068	4519	2854	3199	4389
22.9646	15.792	25.1435	25.105	10.438	38.4853	36.837	21.0792	11.5127	10.8071	38.8188	20.9428		vs CF	1.5518				1.61707				1.41263
16.3226	12.5073	12.9327	10.8293	13.5107	31.1347	61.1905	18.7046	16.1907	15.0553	11.7751	24.5654		vs NCF		1.71239	1.5518			1.57847	1.61707			1.58339	1.41263
17.338	10.4662	19.0944	33.2099	12.1071	24.3016	14.203	23.4478	12.0196	17.3823	58.7091	19.5569
11.9604	22.6237	13.1683	15.0151	10.9569	54.8745	10.7952	20.9161	16.5775	19.9482	12.9267	23.0609
16.4456	12.3175	46.8645	14.0266	10.7626	10.8323	11.4549	12.0596	71.163	21.0836	33.499	16.8191
15.6037	34.6433	11.32	13.2958	16.874	11.6431	10.8323	19.0915	61.6085	57.473	12.0537	24.4543
11.8847	33.3567	11.7646	11.606	66.0241	15.6689	15.2094	11.8106	31.7144	23.808	55.8203	22.4073
12.8838	11.7009	53.4975	21.7699	11.652	15.5518	11.5838	27.5492	10.6989	17.2193	17.1245	23.6198
12.4924	56.4324	15.8972	27.0112	16.8532	18.0583	22.8134	26.267	87.6058	27.9301	22.511	22.3835
26.9029	14.0251	10.4721	19.5346	61.7819	14.9337	33.3641	29.9193	67.7835	10.8057	37.5678	21.3756
10.8634	19.1048	15.8275	12.6036	44.269	33.5197	19.0203	13.7405	18.1917	12.0419	68.0148	20.4136
16.3596	11.4386	24.6143	11.4238	13.2751	12.2805	21.2748	10.9124	12.1841	20.8257	24.0763	21.0377
19.299	14.5024	22.3791	11.0473	11.2325	25.3599	11.7706	12.7459	49.0924	27.7123	38.2422	13.155
28.732	12.8363	11.5008	11.1658	12.3768	57.015	13.7954	13.2306	65.1673	13.3211	24.2023	16.9614
28.3511	11.8225	56.8238	16.2025	34.7485	42.6623	14.5513	10.9657	14.1259	13.8414	16.7554	26.4093
33.4574	14.0829	11.1391	25.5481	11.111	10.9627	46.0181	17.5499	14.2489	40.2048	14.584	16.9822
10.6204	20.6982	41.0021	15.2776	17.5173	13.9703	35.7209	15.9076	10.5448	50.3834	45.4593	23.2418
12.3902	14.1363	11.357	25.9809	11.6535	22.1834	48.8922	16.7821	62.1436	13.3314	15.789	30.2691
27.6633	20.8094	18.3059	12.5399	12.0389	14.3467	13.6694	17.2609	31.3927	10.4602	22.5688	18.1087
10.4973	20.1498	11.2844	43.1025	16.3018	10.9821	19.7777	13.3566	11.6668	15.1694	29.4569	22.3198
12.3561	13.7672	34.7233	37.6033	11.5542	62.9114	15.9476	17.8078	11.0918	13.5715	21.4186	22.8697
13.7302	25.434	26.4849	10.8264	14.2207	24.0125	11.2059	16.204	34.6596	10.856	29.1649	21.4364
15.4466	14.4327	12.6007	17.1304	21.4616	10.5033	17.8019	10.4277	73.6962	17.0874	13.2514	18.3385
77.6228	39.5243	74.4374	19.7851	14.6565	18.088	15.8764	11.3126	13.8413	18.4911	12.5191	18.4763
19.3301	12.78	61.3253	17.2312	12.9327	61.8071	10.4484	11.6461	47.9154	19.1759	15.9876	10.6634
18.9329	12.0641	11.1095	12.6466	48.0117	10.9302	23.5219	11.1169	12.2063	16.1076	23.602	23.682
53.9689	19.007	12.0819	12.1041	21.7817	30.3729	34.7945	11.1895	11.652	64.5048	21.5594	24.5684
12.0671	54.5307	12.0967	13.3581	12.5206	11.9855	14.2445	18.2303	20.0282	13.284	14.2416	10.7301
42.5941	11.5764	11.5957	23.5027	58.7403	20.6374	14.2859	11.9885	16.5523	12.7682	24.2571	18.5386
32.955	41.0926	13.5048	29.9771	14.6536	58.2171	42.5155	31.4268	53.5554	10.6544	49.8305	20.5292
12.6273	10.9806	18.8943	11.8818	13.951	62.1643	17.4565	35.0613	12.1145	55.2629	11.2029	17.9279
15.2361	10.6589	10.7701	17.6151	11.6401	10.9731	19.2915	11.3229	10.8871	16.5078	19.01	23.1854
52.1517	57.341	12.7859	10.6382	10.5151	12.6481	25.185	22.0352	64.613	59.517	41.0985	19.7985
17.3987	12.8378	12.8274	12.0715	55.294	20.1305	42.8313	29.7889	10.822	13.2677	17.1468	22.7941
12.9594	53.8281	13.5967	21.6661	17.4728	16.3715	69.6956	15.0997	72.8677	12.7385	47.1209	17.836
15.1397	11.6683	11.5883	45.0309	50.7925	56.0901	13.8413	16.9333	12.8986	10.4114	28.1006	14.4757
12.5903	11.5349	15.1175	12.3057	11.406	65.0814	18.3207	10.7108	82.3571	50.2929	13.7909	24.7729
11.6921	16.1269	14.0755	32.1917	12.1293	10.4143	21.9374	26.6095	94.4449	17.8078	38.9967	22.6978
38.8306	10.9005	13.3803	19.5183	27.7641	13.9035	39.6696	15.3784	13.6087	12.2271	12.3442	26.0225
11.0235	54.507	12.86	12.1411	12.8319	13.4782	19.5168	15.5844	11.1392	53.7036	29.5725	15.7771
11.2948	11.4934	20.9621	50.1522	12.6777	57.7427	17.8152	28.609	59.7749	12.8912	13.782	14.1007
11.7113	12.8156	26.1381	34.6551	14.0859	18.085	54.67	20.716	11.4653	12.4998	13.1283	26.3708
11.3037	18.4096	14.7633	10.7182	18.6527	12.0063	14.4209	24.5106	86.1695	14.5379	12.8556	23.2551
26.5665	10.5507	11.6313	18.6942	18.2821	59.6133	13.9021	17.6818	51.544	11.4905	11.5452	25.391
19.7688	11.0398	40.8184	23.8658	10.5551	43.602	12.7133	23.9503	12.7	62.5808	15.952	18.4067
11.5942	11.1377	17.1838	25.268	82.7232	11.2044	11.5794	11.7587	16.2915	11.7113	35.3904	47.7183
15.0301	52.7905	13.988	19.6251	54.9413	13.3803	34.4891	32.5474	17.1185	15.7134	11.0947	25.8831
22.3732	11.32	48.1244	10.484	14.1333	11.5927	10.9464	34.4447	10.8442	11.3555	29.7919	26.3026
45.1006	62.8121	22.8312	30.9747	14.8255	14.9159	15.3132	13.4233	10.4899	11.5319	15.8928	11.9381
11.3882	12.7489	24.8737	10.4425	13.158	13.2499	15.2257	15.9209	76.9483	11.7261	29.5354	22.133
13.3196	10.9302	18.5638	13.075	67.9318	58.6632	13.0586	10.6544	59.7171	15.1635	46.3679	19.7748
20.7664	19.8963	11.0057	13.9065	11.6965	66.8512	47.4337	10.4188	87.9911	65.1466	11.0236	31.1126
10.9287	15.9357	12.9149	12.6169	37.3706	11.6431	32.3162	35.3859	11.4045	49.7163	10.9405	32.3473
17.8212	13.2558	10.6885	21.844	17.6018	14.8062	36.3345	28.8521	13.3966	18.0346	11.5942	26.8881
50.8221	10.4469	13.9806	11.8506	18.1324	11.609	14.3868	10.6885	19.5525	13.8354	11.8343	13.2929
38.3296	12.03	13.9866	13.9287	11.3037	46.7162	20.0949	17.7322	71.9873	21.22	10.4366	25.8846
24.6484	12.2746	29.485	18.2732	65.824	10.5285	45.0398	12.2183	11.2103	12.0433	20.2062	23.3515
19.1744	12.1916	21.0273	29.9238	11.9159	14.1141	11.8818	35.9225	115.665	13.0957	44.7092	27.3595
12.0966	12.6273	19.7525	23.7814	11.6831	59.2843	12.0922	14.5157	11.2562	11.071	58.3668	19.3583
30.7968	10.7137	16.5731	17.0133	93.5689	10.573	38.0362	29.4139	75.4661	10.7049	23.2981	14.8433
46.8363	15.7445	13.4189	39.2974	53.548	57.4063	37.756	16.6606	26.2315	41.7966	29.4939	29.6466
11.3111	11.5008	34.8286	11.2013	13.4352	35.3281	15.0819	28.4549	14.7826	61.0318	11.2533	13.0216
11.0191	10.4173	20.6478	16.0706	11.0161	14.4787	43.0714	18.0272	27.6307	10.5344	12.5532	24.2141
15.1131	14.1985	22.2487	18.4659	71.212	60.3412	17.5321	13.4796	12.5221	11.7232	12.9668	22.0915
10.8175	15.2198	10.4988	42.2235	74.7635	61.8664	44.1105	17.4506	14.787	11.0769	13.3492	10.5878
16.9081	16.4041	14.5839	10.6767	12.7237	58.8189	10.7537	12.2686	32.036	10.5285	23.9695	27.7063
33.6294	12.8215	18.2065	12.0137	16.496	14.163	33.8384	21.8974	10.8101	51.6611	74.1098	15.9935
14.7217	14.9886	10.6708	47.1313	20.1068	23.1691	33.1136	28.1688	13.5641	41.2423	11.9292	33.376
17.043	20.6612	16.5094	20.4758	13.2157	18.6186	11.4326	33.161	11.4697	14.83	37.5337	17.8315
11.6402	14.7944	17.6136	11.9129	42.603	11.234	10.7745	20.6182	13.7643	51.2861	23.7724	20.2861
40.4167	11.1881	14.2667	13.2824	71.8034	10.7449	34.3053	42.3495	123.949	13.5404	10.9761	11.0547
10.9494	15.497	13.2929	44.7211	74.5041	15.4525	11.2666	20.3855	58.1266	12.3279	11.5587	14.0236
12.0507	14.8003	31.0547	48.3393	11.3437	12.6822	54.6952	27.7493	11.9174	10.9169	63.067	30.3537
71.3247	15.0019	12.4228	11.1169	96.5245	18.5104	12.4169	12.783	15.4051	10.5878	32.8912	14.8344
42.105	17.584	15.3576	15.9194	15.992	11.6401	10.8323	23.5575	14.0918	16.9555	44.6692	14.9308
10.4351	17.624	10.6811	30.0942	10.7019	18.5756	10.9465	11.1673	11.0147	43.6198	61.0423	10.5729
14.618	13.4648	11.8595	12.0581	12.2271	14.1807	16.5019	51.2875	31.3245	13.447	11.5068	13.6382
14.6002	17.4432	12.3887	60.3309	13.2795	13.6427	10.4054	22.7126	71.2194	13.1535	11.3348	16.582
20.8109	23.1973	15.5696	35.6987	13.3077	11.1125	22.0722	13.6516	18.291	11.7795	25.6104	15.2539
14.1644	17.0771	10.9227	64.1312	13.8532	14.2815	46.8897	47.5137	16.5746	14.8181	52.6334	10.5655
13.5893	12.8156	17.3587	14.3645	11.2118	12.9564	21.0821	14.12	10.6708	12.2597	10.8546	10.9465
15.0671	12.82	13.1402	11.0235	12.0478	13.7079	44.8338	10.6129	12.316	10.6322	13.6872	14.7662
11.2622	18.1354	29.4554	64.3092	88.8523	13.6768	68.2401	16.3048	11.6565	19.2204	11.0147	18.6423
10.819	24.2112	17.8123	53.09	11.7513	15.3799	12.949	12.0952	13.1373	10.7123	11.6401	13.2202
53.3701	36.4916	38.7269	50.4308	11.1747	20.3781	28.8461	16.2396	10.7834	69.3088	21.5253	32.9209
35.1117	27.0882	20.6374	42.7393	22.8134	18.7239	16.8325	12.2197	12.8897	11.8432	60.7339	15.7534
13.9925	14.5498	15.7282	10.7123	71.2668	24.0689	63.1827	11.8595	28.9381	12.3576	16.0291	14.0562
15.2984	19.1774	22.5703	42.4651	12.9683	16.8147	11.0161	12.8926	14.3912	59.7942	10.8619	20.1765
19.3627	14.0444	22.7408	21.7269	10.8264	14.5706	25.935	12.7	11.0561	10.8071	42.5852	17.3394
14.1348	11.8847	16.0173	12.7711	65.1185	21.3519	14.5899	32.2584	19.9334	57.4863	11.4253	10.8516
30.3492	19.8252	17.9279	12.1901	11.9544	11.7721	63.5502	59.892	58.9241	10.8871	15.9224	11.5245
29.9786	26.937	14.3957	15.0968	11.4089	13.5019	11.8358	22.0263	11.1407	10.8279	10.4854	38.595
38.7298	12.0285	10.9672	20.8642	63.1574	19.5895	13.3759	16.161	10.7597	50.0098	55.5371	23.6316
14.6328	27.0971	12.74	11.8818	10.8531	12.5962	43.8836	14.6402	14.1837	11.529	56.6681	16.2959
13.0942	15.039	14.3052	12.5621	92.89	37.6004	30.1639	11.6135	11.6416	10.5092	53.505	11.5482
20.6315	13.0676	12.0107	11.446	13.367	12.7415	34.8582	32.5607	13.613	44.0318	20.5115	10.4514
14.3364	13.4856	36.3182	11.0398	11.8847	17.6344	31.0799	45.9736	11.8951	13.0394	10.5018	14.0281
14.6669	11.7454	10.5255	11.9025	102.517	11.4845	28.8313	11.8492	12.6792	55.5905	49.4836	17.0726
44.2735	11.1273	14.6373	20.421	17.1497	13.3373	12.6036	31.4357	12.7296	11.4757	17.418	11.1154
17.8672	38.4542	15.2657	22.9157	11.0028	14.9871	71.2239	43.2922	79.9499	46.2612	33.4708	10.8887
30.5182	35.9506	22.1879	12.9356	10.481	12.4376	11.0591	10.4454	22.3302	14.4046	61.2898	12.9534
30.4381	17.7574	36.3686	18.1339	90.2797	27.3921	47.5151	10.9094	20.879	14.6951	10.733	10.7167
22.142	12.4865	32.4228	10.9376	12.6511	25.8061	10.6722	44.6114	65.7884	19.2426	56.5228	19.0737
34.5025	15.3547	10.8501	13.7805	74.6642	37.6953	11.5275	12.4095	10.7938	20.4092	20.7264	20.1305
12.4584	10.7434	10.9139	34.3794	11.7128	24.1089	21.0465	26.3975	19.1477	12.9445	14.3023	34.0207
31.6343	12.6377	41.3431	19.585	68.375	10.8145	45.4474	11.0576	72.5416	68.0236	39.4028	12.7726
15.3383	56.4947	13.1357	15.0923	92.9344	16.1432	15.0197	27.315	10.9138	18.6409	11.031	10.859
30.0661	15.537	13.4144	24.5432	69.374	30.5137	11.4238	11.0354	13.7583	74.9503	13.5315	12.3546
22.225	12.5621	39.0708	12.0404	13.3655	11.8566	12.7667	37.4966	130.999	67.5908	61.9775	12.3265
31.9367	13.1165	39.889	10.7123	77.0995	13.1239	11.8506	19.714	28.0576	78.1564	11.7454	12.8719
54.3558	45.8299	11.3867	12.7414	13.1802	35.2451	61.8782	33.1595	11.6105	11.7691	12.9698	12.2449
56.4472	11.7498	30.1135	14.7381	36.6754	28.1555	40.1869	12.8586	11.1628	11.1881	59.1271	11.2963
79.7557	14.9708	47.2869	16.6917	13.3863	15.2257	15.3636	14.3883	11.1495	87.4649	10.9287	16.9792
43.0492	10.8145	16.4412	30.8695	11.5408	18.632	54.7338	23.8021	11.861	16.914	47.5612	19.5139
34.0133	54.7575	34.1823	17.8019	64.5122	13.905	13.8843	22.0575	14.7129	67.4649	15.2317	10.4514
12.0389	19.9215	21.4556	42.6993	16.1596	18.1636	16.5005	41.8456	13.7124	11.9573	64.8754	12.1945
13.1239	11.9514	10.7048	11.2874	68.5988	28.1362	11.154	44.2779	13.2187	41.5135	13.6649	18.8483
35.6646	18.2258	11.2607	18.6749	62.6801	20.9873	47.7879	166.72	20.8287	11.8951	12.0863	30.235
40.5293	12.1397	13.7035	12.365	12.2227	11.4682	27.6411	15.6422	11.2236	65.3141	80.949	11.6609
15.0063	18.6408	46.3649	37.3232	11.489	16.2485	20.8717	11.1881	73.2012	11.7558	35.251	41.7551
13.8161	18.9225	11.5319	21.6587	12.1619	30.7983	21.263	12.7978	14.6047	82.108	18.669	25.3303
16.9866	28.0131	25.1865	23.5278	16.4871	15.6526	49.6541	16.1492	10.5091	11.5556	12.6911	11.9425
33.5212	14.9041	11.111	26.1707	11.7735	15.1664	15.2954	26.3486	13.8754	77.8436	49.6407	22.428
110.224	10.4647	35.2925	12.6081	11.0265	14.5187	12.2968	12.4762	11.8669	12.3768	13.3417	11.6372
15.8009	22.7763	17.5855	28.4474	13.6827	10.8368	12.7341	12.451	67.6412	13.2469	10.8352	12.4272
90.8845	21.0376	19.9245	16.2011	30.4307	11.3896	65.7143	34.8982	72.6113	13.8072	13.9791	13.8606
48.4445	11.068	92.4275	10.8323	13.8725	56.4532	55.8811	14.9233	13.0705	12.5102	47.9406	10.65
18.251	19.3049	12.7978	13.616	11.4074	15.0627	11.237	31.7529	13.5508	64.2988	48.7914	19.8
20.3143	13.1165	20.8805	19.5954	13.2365	32.8393	64.5315	19.1537	18.0909	11.3689	10.7967	54.0252
14.3393	18.8454	14.409	21.0925	13.9377	21.2585	15.079	39.0322	10.7582	14.8285	67.0364	13.198
18.6527	10.9672	10.9894	27.6055	16.7776	39.9616	43.7295	10.8575	76.7942	17.1897	10.8027	20.6878
40.3351	13.7524	18.8484	11.7795	14.5928	12.1263	62.1524	10.4084	11.5364	68.3631	12.7725	29.5591
23.7042	15.494	23.6983	26.5057	21.5683	47.8768	11.4905	11.28	17.7411	11.0398	59.2858	12.9979
47.3847	22.8149	15.0256	13.7123	15.1324	12.8867	84.9703	12.6007	16.6798	75.9315	11.5215	14.8522
24.103	14.363	17.6018	32.1131	32.7786	15.9313	15.6052	42.056	65.5898	11.3778	11.8388	11.3719
17.8597	14.787	22.1019	30.3388	71.6152	10.4336	47.6678	11.4489	21.7462	15.3888	17.8982	24.2334
12.159	11.1762	10.9791	11.4964	10.5863	11.2236	77.7606	34.8715	11.9781	14.28	61.1801	25.0931
13.2321	16.3404	18.4007	12.6422	12.7207	14.077	20.3114	10.6441	17.2668	12.0359	26.2063	36.173
29.6837	14.4327	19.2263	16.5331	17.3483	18.1147	13.3966	43.2062	11.5809	11.809	11.5631	34.0845
18.6557	20.0416	24.0348	11.5927	111.667	30.7864	12.6733	14.5469	12.3339	11.9247	62.3837	12.6392
11.0576	16.5939	17.7989	25.9513	13.3121	27.2083	60.8584	11.3867	14.0399	21.8826	13.6308	16.6413
19.628	11.907	11.4801	22.634	25.1094	18.2377	63.0032	11.9188	63.1144	17.0815	12.823	17.6403
14.9056	13.1209	13.6071	14.7232	26.7458	15.6304	48.7262	41.89	73.8593	11.9381	13.7079	26.0195
13.7539	13.3018	12.8067	35.2599	25.692	12.8526	48.618	10.8872	68.707	15.9166	10.6352	35.1532
63.9964	11.0754	21.9744	14.953	19.3775	29.6822	52.6601	42.9943	77.0966	14.0785	11.4607	16.3581
26.27	12.8852	16.7198	22.5155	13.616	21.0139	18.9032	33.582	13.9125	11.1912	51.6255	31.3719
39.8045	10.7078	23.1588	17.0637	13.4173	11.7365	13.9035	26.9326	14.572	30.0068	53.5657	12.7252
23.9932	11.6105	11.1199	11.6505	23.4804	13.1876	11.031	15.1961	64.1298	13.6635	11.0961	36.6236
62.695	18.0835	13.3299	19.0129	22.0011	17.0444	29.2286	12.7133	12.7044	41.3459	31.784	34.3335
39.6444	20.4358	12.2746	19.9749	15.1427	40.5263	76.6978	39.2635	14.6343	17.2401	73.9468	10.9124
29.8689	27.9865	12.2909	14.1778	20.0831	10.9494	28.5349	12.5177	14.2623	18.0509	13.45	21.0051
18.1843	15.457	18.4511	10.9895	40.4092	30.8398	65.7099	32.7519	15.7564	11.7676	23.0105	26.4657
24.3342	16.33	18.4304	23.9444	49.62	22.468	11.4074	10.7775	13.3522	17.7144	10.6159	34.0267
41.6053	12.4228	17.3335	16.5523	10.8976	18.3281	68.667	10.7286	12.4272	11.984	72.5075	59.7942
15.116	13.5389	11.1658	27.1089	14.6699	17.5366	88.0697	42.7216	11.8165	32.3575	13.1417	18.1473
11.3407	24.6677	15.1279	11.9855	55.4527	19.6947	10.6174	10.7063	16.1255	15.783	14.9381	14.5202
33.9718	12.5666	12.4317	29.3813	10.9568	12.2153	15.5696	78.4736	11.0724	15.3636	10.4054	11.2785
32.2791	16.0158	11.483	13.6071	10.7256	29.5191	12.1663	11.8165	16.9985	30.0586	11.357	14.2104
51.4728	14.9782	12.5562	46.2805	16.5479	48.9856	88.3617	42.3495	73.8281	37.685	70.4367	39.3599
16.3908	16.7332	14.0725	23.0965	11.2592	13.4233	43.273	43.7043	14.4105	15.3102	12.9786	15.5
12.3842	18.3192	16.2396	10.4173	11.6476	23.9458	95.7404	10.4114	61.6885	11.449	79.9292	26.7844
12.5355	18.9803	17.4328	12.448	13.3744	27.7893	92.0362	10.4395	10.9272	17.7233	73.3983	12.3294
49.1027	17.5514	18.5312	41.1044	35.7565	16.167	11.0176	33.831	16.5405	22.9009	11.9692	20.2358
11.5349	17.7041	24.3401	18.2481	41.432	16.9985	13.8013	39.5896	25.689	13.2886	11.6105	30.5122
13.4203	16.6754	31.2044	20.0001	11.0947	21.3504	13.9525	10.5714	13.9657	22.3049	74.6375	11.9203
12.6451	12.0077	18.8854	39.7156	24.8797	22.6326	13.533	11.4519	80.1426	15.1501	11.2251	12.445
22.3109	13.281	23.0268	29.2938	71.8597	20.1216	11.3704	10.8442	40.7813	16.367	56.3138	39.6533
14.6106	44.192	14.3275	15.6645	17.793	29.322	20.4181	16.7969	25.7705	33.3893	10.736	12.5502
32.1783	35.0998	13.5493	23.725	15.2242	36.339	16.5583	23.4241	30.3388	12.3872	55.7891	19.8118
25.3332	11.3778	17.8271	10.6485	28.4979	14.3987	27.5848	58.7433	12.7859	21.4038	16.5242	21.5505
50.207	32.5563	19.6043	15.2628	21.8114	52.3281	11.5631	43.9355	11.9441	10.5018	11.821	18.9581
11.108	14.6936	14.2623	12.5251	18.2999	17.6018	20.2076	12.2034	10.61	27.0616	60.4493	51.6418
10.4736	15.2154	27.6544	11.3066	23.8302	10.4084	16.6991	10.8145	10.6278	10.9539	11.9914	12.3042
19.6695	11.5824	14.7647	15.0997	26.6421	11.7335	23.1899	19.0648	69.2673	19.6473	10.7049	12.1085
14.8092	19.2011	12.3072	18.4215	18.5519	10.7301	20.1898	24.0704	78.0748	11.9129	11.1347	47.9376
27.6723	16.2233	23.5471	12.0819	14.3823	12.8897	12.0745	50.9318	10.6367	33.9881	12.74	11.3111
13.1565	34.6359	13.3166	10.8723	11.4341	11.4238	26.5635	22.8178	73.3153	14.5557	16.4382	34.2653
11.074	11.4934	14.6536	12.5147	11.317	28.5794	21.171	38.0791	18.7253	10.4988	13.9525	26.0655
14.9071	18.8988	18.3207	10.7286	10.478	35.2821	17.3958	12.8512	12.6422	42.7733	12.6169	29.5281
11.6431	10.773	43.6643	39.6711	19.9912	10.6159	14.2089	39.8519	111.015	16.1211	63.3472	34.9768
18.3888	10.61	17.7737	14.1615	11.904	23.6405	19.8845	11.4593	10.5937	16.942	10.7004	25.6326
18.7194	14.3334	11.6742	16.1892	15.1264	10.5596	23.5516	45.3214	21.6913	14.0147	63.2241	10.5062
26.8436	22.8534	12.4539	16.2292	13.3418	11.8922	30.5641	11.8595	12.7133	17.6211	18.1146	33.8607
39.508	14.5795	11.4312	14.6921	12.0374	14.5202	17.6596	13.3818	37.3336	36.8385	46.6807	14.4935
12.6347	11.2622	13.0483	14.5913	15.3014	30.2187	34.8063	23.2773	26.9415	10.5552	65.2741	12.5414
12.2479	10.6915	48.2948	15.3932	15.7015	48.8492	65.6817	49.1946	12.9771	46.5206	10.4781	11.4208
12.3517	13.6708	13.696	11.5112	17.4876	17.4624	22.846	10.5122	68.7529	37.6968	10.5537	14.2993
28.9262	12.826	12.0522	11.8032	15.8379	35.1739	12.2257	11.6491	74.8569	27.1474	12.279	23.596
11.9588	47.4618	56.9927	15.875	18.6438	16.3745	30.321	38.9537	10.6219	18.2955	14.2282	37.6597
11.4623	11.3289	11.2414	15.7979	12.199	18.0939	12.9386	57.8213	78.2097	34.3883	19.9942	11.4667
15.8779	21.3474	16.9881	17.4921	12.7178	80.571	48.5098	15.4466	17.2772	20.6286	12.2094	35.0939
31.0325	11.1021	40.3559	15.6408	35.9951	96.6327	25.9365	17.8597	13.705	12.2004	60.0032	42.1879
28.9781	10.6144	11.9766	12.196	13.5419	86.6304	21.7091	14.8893	66.4688	10.8857	10.5922	10.647
35.414	10.9657	15.1353	12.574	29.2908	26.1974	17.8893	51.3216	11.9292	11.1274	71.5989	29.1174
115.355	17.7515	20.8539	11.2385	30.5448	10.8649	18.9951	26.6258	13.8917	16.5211	88.1201	38.512
35.9076	25.6564	10.7982	10.9568	12.8764	19.2263	24.0022	30.7524	84.5982	39.1567	11.2073	32.5222
14.7618	41.2275	11.2236	12.7548	12.7193	11.9055	24.3031	10.733	13.3477	39.8579	17.9812	47.9243
14.9574	11.3437	13.6027	19.2767	27.0022	43.0847	12.7815	17.7278	11.4741	22.2368	11.2815	29.3057
19.0692	15.4495	11.0695	11.4326	31.1333	12.5769	31.9011	26.8926	15.5977	22.846	14.4979	30.9228
32.5236	15.3191	29.8704	11.1288	65.5557	39.0426	10.4469	54.5381	11.3912	19.6043	12.9327	33.1921
32.0227	12.5843	10.5892	46.1456	37.9991	16.7628	36.3583	57.968	32.1146	46.2139	13.4529	12.571
37.8242	11.1006	13.7227	11.8492	15.414	23.5175	19.4665	18.921	10.9242	18.1309	10.9509	21.3815
11.6861	38.7358	14.5943	12.3842	38.4527	22.9438	11.6535	40.7591	11.2829	13.3388	13.0661	11.1169
10.9064	11.0235	22.5377	44.7537	15.9254	44.1282	25.1109	50.1062	13.8724	69.8439	14.8226	10.9109
17.3676	11.9766	10.6307	12.3161	57.4359	17.4699	25.3036	65.7825	10.4885	20.3855	13.0572	29.9741
50.7287	40.3203	15.4377	13.3818	11.3985	24.3816	12.5888	35.4392	67.5227	34.0325	13.6901	10.7197
17.6151	15.5014	15.3147	23.2684	34.5988	10.8649	11.6238	15.2168	10.6767	11.6269	74.467	23.1395
39.6192	11.5112	31.8655	17.8553	12.0774	10.5552	17.7737	10.5996	11.1303	16.6605	11.6549	34.8049
11.9425	39.3583	12.236	30.5048	49.3458	11.8477	12.6659	30.573	55.8855	33.4396	74.8672	11.3467
26.7132	12.4302	16.585	12.1456	12.3754	48.3127	20.2847	23.2803	66.0834	21.3163	15.8854	57.7013
10.7256	12.9238	26.2211	10.5848	15.3888	43.3604	12.0359	18.8454	25.7497	32.1872	12.8274	38.3578
13.0765	12.5917	36.7407	14.5987	10.9539	16.0395	31.615	11.0265	15.3058	12.5131	52.9447	11.1673
46.1426	23.2773	16.6783	11.4089	18.3029	14.996	11.3585	18.3903	12.5414	10.7937	11.6565	38.2896
50.6575	15.9832	15.6215	14.9604	13.1298	13.0646	13.7494	10.6041	11.108	46.6941	76.351	11.8744
16.536	23.5308	12.3131	14.9026	58.595	50.9318	17.9635	14.9041	51.0222	18.6587	62.0279	10.9183
12.4243	42.8742	20.8479	25.1672	18.8691	40.2818	10.527	38.7743	59.7082	23.8406	14.8033	37.2846
14.3956	30.9539	11.8506	21.1696	20.0549	11.4282	29.4909	12.3146	11.1703	19.1092	10.8694	36.6295
18.9566	18.5593	40.6672	27.6604	11.7291	44.6989	52.288	13.3714	15.5296	21.1014	13.2707	43.3337
39.7734	12.0433	17.5114	13.0765	21.0036	43.313	32.9772	20.6849	62.9736	19.6621	11.4653	48.618
112.857	12.9342	20.3321	27.4795	29.6688	13.9806	20.4195	11.1036	72.0154	12.076	13.2336	41.7492
12.5784	27.524	19.0944	49.9594	11.5512	56.2901	15.9579	15.4347	11.4578	13.6606	13.1565	33.5672
15.1057	20.0045	15.2924	28.3807	17.0519	10.5773	18.0613	32.1175	19.5332	13.244	72.7965	10.5996
10.7123	11.4919	14.5142	14.2563	15.0671	57.7783	16.1551	22.3435	12.3368	12.2597	10.4351	64.5404
15.2094	36.9719	21.0554	23.5945	36.96	11.523	11.363	12.5429	14.2133	12.2197	48.91	12.7889
51.1215	11.8669	12.3605	20.3677	12.654	25.5141	18.3918	12.6807	28.5156	53.4354	55.1636	36.7466
32.7178	47.527	25.0427	12.2316	77.224	64.195	15.8913	20.7397	59.643	30.6961	10.8946	47.7731
11.6076	13.284	14.6269	18.2406	13.8146	10.9064	18.7031	25.9721	42.643	16.4382	67.1417	52.2406
14.0444	13.284	10.6278	31.1911	46.5073	12.2597	22.9839	17.1719	18.8439	26.1767	53.5405	21.5564
16.6724	12.6095	12.8141	16.0454	41.4898	37.1839	18.5074	15.2969	12.0092	51.7411	14.701	47.6604
10.5626	18.5119	13.2217	16.9185	16.1299	50.2129	14.3527	14.0058	15.6986	31.5306	13.1713	17.5084
12.5206	10.7953	17.2016	30.702	29.9593	10.8368	11.4727	16.7391	14.4846	12.5206	10.4306	13.4337
14.6343	12.319	10.4929	27.3106	12.7356	51.664	16.622	29.0893	11.9781	10.4188	69.1027	43.3189
32.1279	29.2523	13.4959	28.9262	16.3433	11.1288	92.5846	17.0163	65.5735	13.9361	56.3954	13.0438
13.8354	14.7514	13.5374	27.4202	10.5611	11.1718	17.9101	31.5839	117.698	40.3618	14.6832	41.5061
71.4047	14.3542	18.6349	23.3085	28.2948	11.1851	53.9274	13.4633	11.698	18.1858	47.3255	47.407
12.0952	13.0972	15.6926	32.4051	27.7538	10.5329	22.2205	25.9424	12.6273	40.0639	11.818	11.6683
18.3251	12.0908	11.2118	11.8314	31.0488	19.6013	26.2507	29.5903	10.988	13.1833	11.3911	12.4435
23.3233	17.1749	12.2301	35.4452	48.2637	53.3968	13.7627	12.9371	66.8645	41.9908	79.6194	21.5743
19.4724	22.2057	14.409	35.6393	15.2821	44.6693	61.1089	11.2147	78.2305	12.7385	63.1382	17.3943
12.3916	13.4856	12.0537	12.9104	25.2828	13.0809	19.88	24.81	11.4534	12.657	13.8028	11.6209
11.2058	15.6467	14.2934	10.7612	11.7839	13.865	10.8546	20.9131	10.6737	34.4121	78.2616	46.0774
19.5732	14.2771	14.8552	11.2859	17.2846	56.2946	10.8012	11.7143	11.3422	16.7184	15.3651	16.3004
28.8373	12.6007	51.5232	28.9944	18.7224	13.4559	10.5018	14.3097	71.5292	12.2211	11.8892	70.3212
25.8565	17.501	11.8151	16.8903	26.101	14.4638	27.3239	40.7917	31.9574	27.4899	74.0253	13.0112
18.2391	10.5685	12.8645	23.2447	13.7553	10.8886	14.5305	13.8798	11.5038	11.3081	11.9766	43.6658
11.1718	21.6899	23.1276	10.9672	66.2375	10.4069	55.801	28.3318	12.4332	11.7128	15.4051	15.8661
13.0513	12.4317	15.1368	17.7633	33.9318	12.1367	26.3856	12.9149	43.0298	17.0548	81.5063	40.5441
69.5593	24.02	16.4664	13.0942	11.6416	56.2249	10.942	19.4605	52.4748	33.1951	67.287	13.5804
16.5035	11.363	12.0611	10.9198	15.1931	10.6381	20.0905	18.5089	10.8041	15.0048	12.2316	38.8544
12.6021	11.0828	18.2955	10.7286	72.2748	51.0192	16.3641	25.1702	11.4386	14.4135	12.0137	55.7002
12.3768	10.8798	30.0379	25.3999	28.7395	11.0161	13.8384	23.4078	74.138	15.7074	70.6295	52.4956
14.7232	22.1093	15.1857	11.4119	16.0795	61.4929	27.2691	37.6122	11.2725	102.452	16.2989	36.7451
17.8657	14.5676	14.8996	25.3732	14.8804	17.455	10.8353	11.0977	13.9569	49.8542	59.6074	10.8827
23.4167	21.9922	18.2732	12.3383	12.9075	11.5542	27.315	30.9925	11.7128	17.956	13.247	72.8721
11.0902	19.5302	13.6456	13.49	46.8304	56.8667	53.9407	22.7037	11.941	16.2292	15.8053	11.5468
14.3364	13.5864	11.3081	21.6335	20.3099	15.3918	27.6945	18.3755	48.9174	10.4425	77.1499	11.7246
12.2523	14.4253	17.2535	30.5611	11.0369	12.8615	54.1986	45.3822	24.054	16.081	68.0726	45.151
31.744	10.8976	54.9116	11.3096	14.2252	74.6256	33.8592	19.7377	56.5303	14.8627	14.787	53.7451
14.6758	14.1303	14.3542	32.6911	20.0475	57.5767	10.5255	42.0635	14.0889	21.93	11.91	10.8249
13.3477	17.9442	24.3609	15.0953	11.7054	20.2343	18.5623	23.7606	28.7513	10.9271	69.2584	12.8497
36.3197	11.9396	16.8888	14.698	14.3186	10.6974	30.9688	18.9788	14.7469	78.0791	52.3117	10.9909
24.7077	11.692	16.4901	12.2345	34.9412	51.5454	47.0008	11.7943	15.1235	11.3808	10.7671	21.4897
17.1646	22.6281	23.4611	13.198	11.2666	14.2608	14.452	10.9761	68.5795	14.3141	15.3073	32.0479
41.2704	11.5601	63.322	12.8512	11.4149	59.7468	19.7422	11.2503	67.4056	11.2621	13.1402	27.7182
11.4741	15.1235	59.0634	22.5273	12.8245	11.4074	13.9658	11.4623	10.8649	41.684	62.8565	37.968
11.8788	31.326	12.6733	13.3551	58.8945	53.9437	10.7597	13.2262	12.7326	13.4648	11.3185	20.5485
35.4185	11.5779	17.3943	18.1561	14.9693	13.5226	10.5418	11.2874	96.2028	11.9366	11.2414	11.1199
29.2494	14.08	10.9361	26.7725	54.3069	16.5968	60.605	16.6576	12.1827	49.657	11.4238	53.3864
12.9208	35.7238	45.8817	28.7943	10.5018	46.5265	10.9613	13.4796	23.3618	11.2591	68.913	13.4633
12.823	14.7292	11.1643	24.9182	49.6111	12.0878	11.6476	31.031	13.8132	41.4409	13.9377	51.4995
17.9753	20.8746	13.5908	10.5388	12.3072	13.0794	21.8336	56.4087	29.322	95.9524	80.1115	10.4069
23.928	25.6801	16.4101	15.8764	14.3972	10.7493	49.1946	21.6024	13.2603	32.8854	77.6968	69.6897
44.7093	10.5403	14.2593	10.4944	13.3685	56.6503	46.7859	11.984	4.8277	42.3657	27.0912	11.7291
13.3373	12.7518	10.8279	42.4474	11.8373	67.0899	13.5611	14.8418	2.9141	11.738	13.158	36.6413
15.0953	11.1569	13.6901	19.1745	11.0458	10.905	10.8546	22.5495	23.2343	18.764	69.5237	50.7628
17.4669	28.8669	47.5937	11.612	16.6161	14.9678	59.7171	26.2611	51.9709	59.3836	11.7113	10.4484
39.6622	10.5818	18.3563	16.7851	12.6096	11.1362	13.4233	20.6715	11.2178	12.8659	12.0626	12.1589
29.2627	57.8658	13.3062	23.9562	10.816	49.8156	50.5656	16.0425	71.4388	12.1352	30.5107	36.8355
12.5354	14.1659	14.5454	11.0532	32.2865	13.6412	10.5196	30.7657	12.0552	12.2924	11.8047	14.3053
18.2021	11.9381	11.6209	13.4767	43.5472	10.8279	10.6767	11.8165	25.1613	11.6742	50.6087	50.3581
55.2718	10.6485	12.6555	30.3477	13.5093	11.4756	51.6062	16.2381	29.6511	11.5379	13.3892	48.4816
41.0199	16.6146	15.5741	35.9684	20.5278	61.4706	18.7994	11.2488	22.0738	36.5094	11.4401	59.517
43.5531	18.0168	16.5612	44.7285	22.1582	11.2399	20.9383	35.1887	93.5511	44.5019	70.5168	11.4252
23.8939	17.4699	57.4804	53.9067	45.0724	12.0404	55.2866	16.204	10.8042	22.2337	72.2481	40.8524
11.9069	16.6917	13.4381	12.1723	13.2232	15.325	122.575	11.5838	130.834	16.0558	11.0369	28.738
101.495	14.2326	14.8329	23.5901	13.9644	11.9351	14.7351	15.1205	19.7466	16.5139	12.6066	45.1821
11.191	14.2815	12.5651	48.7366	11.1866	11.3244	11.3496	12.0433	12.8986	26.8821	11.4667	22.7363
11.4771	14.8507	12.0863	15.5088	12.0581	60.7428	35.4733	18.0153	12.1485	12.0966	14.2815	11.3289
10.8086	10.4114	14.243	10.9539	13.0943	36.6162	44.0156	19.5213	72.6024	22.1257	100.131	56.4087
44.9183	45.692	75.8529	13.5982	22.5659	31.1051	66.0211	22.8831	7.9582	65.5379	91.3173	13.158
42.0574	23.0076	10.4707	12.8245	32.1086	14.5854	11.6016	23.7858	13.3344	47.7997	10.7123	55.5861
15.6541	20.0416	11.7617	12.4954	35.0553	17.498	13.7301	20.2832	11.8907	29.9934	82.7098	25.7423
14.0488	14.8981	55.2229	16.2218	10.8961	15.9194	19.2604	35.1472	18.6009	26.4509	11.3318	33.0899
17.6595	15.1842	11.3318	13.6071	10.4618	10.7108	55.4438	11.4504	15.5726	53.3153	28.0739	30.2632
83.1264	10.4217	11.4193	15.1575	11.1777	10.819	12.0744	51.4432	14.0607	13.6679	78.0422	15.1709
12.826	11.2177	11.3837	18.1561	81.6871	21.5446	59.0101	29.7311	11.1317	12.0848	86.0064	10.7716
33.1492	13.7598	13.2721	12.1901	14.2637	11.824	13.6738	17.7278	20.3217	14.1318	71.6419	10.6337
12.2686	26.0091	12.9949	13.9955	11.4964	64.1713	11.0028	36.3093	13.8398	11.5453	11.065	13.3047
19.047	14.7959	12.8245	29.866	10.4988	21.3445	11.231	15.3532	15.9105	11.7958	14.0251	69.7638
39.889	13.2484	13.0186	21.2985	43.3678	35.2392	10.5744	14.3868	13.0913	11.4281	12.1842	10.9391
13.7731	26.2819	10.4751	17.9709	10.4128	14.3423	61.7908	15.7401	12.0982	40.0728	12.9831	50.8592
14.7055	11.5838	11.6505	11.0606	52.1902	10.8857	51.2193	10.6041	17.4476	12.737	13.8858	45.2221
10.515	16.9778	16.834	12.3383	16.5271	21.8499	26.6465	11.2533	13.6783	15.8009	78.6233	44.5091
10.9376	23.5634	14.8685	10.4292	11.1436	15.3636	14.2563	20.3395	14.4446	15.4377	10.6204	10.4618
12.5696	27.7849	10.8546	26.9474	10.7612	45.3778	12.0374	10.6129	24.1919	12.076	13.8665	22.4043
10.5892	16.8028	14.1259	11.735	15.7104	12.156	50.6753	32.4525	11.5675	11.8477	56.0441	14.9337
13.582	13.9199	14.5958	10.9702	11.1095	10.7301	34.4358	77.5813	18.1443	17.5662	10.9553	73.6814
11.5068	15.1857	42.5007	13.3596	20.5618	10.6945	16.1773	22.4873	17.5529	21.3681	92.9508	16.5153
16.2218	39.3984	58.4453	15.199	14.6536	11.8669	15.3695	25.5422	11.5023	73.5747	86.6304	54.2061
53.1315	16.5701	11.2088	27.0067	94.0624	14.3023	11.4134	14.8181	15.2895	40.4893	20.7249	10.4558
13.1654	11.2296	21.3934	17.5291	10.8012	16.9644	43.2122	12.1841	18.297	19.4175	10.7923	52.377
87.6799	12.9445	11.2503	22.5614	12.0448	24.4276	11.8595	12.3279	19.3272	17.1691	17.4314	77.0951
16.911	27.7108	10.8857	26.894	64.8931	15.6081	28.8254	34.3364	20.4373	35.5712	12.3279	69.7609
12.9192	10.9568	11.2666	10.4069	12.8867	18.589	16.1136	22.0041	11.3689	39.5762	46.657	11.5112
12.0611	41.3875	16.6472	41.2008	38.9077	40.7072	25.5333	26.1826	20.1602	22.4696	13.9021	33.9955
19.5361	10.6945	12.2938	38.3756	13.1535	13.2884	39.9409	44.5136	15.0212	26.8303	15.0375	24.4276
16.2114	16.5583	11.7869	14.3749	52.7105	14.3956	15.2405	18.0613	26.399	18.3266	10.8249	65.7988
11.8121	28.9084	28.9751	13.1995	12.3176	20.255	14.6817	33.1818	12.6911	51.1629	14.3275	61.7004
10.4499	12.2434	14.2059	42.0234	22.3287	15.1502	14.203	13.8028	14.5335	33.293	36.8666	63.0685
30.3195	11.483	30.6456	16.6309	102.519	20.3143	46.7874	10.4632	16.8548	17.5425	12.3576	14.5928
12.0018	12.3383	12.3857	13.3788	11.9884	42.056	57.8672	39.133	12.2301	17.0489	25.5823	60.3915
16.0424	12.8556	10.5685	10.6218	11.7039	45.8358	10.4291	13.0513	12.4687	18.1814	12.3709	16.1091
13.1684	43.6539	17.458	14.5528	11.3794	24.0274	14.9886	24.9449	11.8151	29.067	12.7103	30.6545
16.8384	10.8842	14.0933	27.7197	32.9461	19.2204	14.7114	36.0114	13.109	15.0004	21.3608	11.0324
17.7753	12.7726	38.3934	11.3007	16.8962	22.6	10.6885	11.36	11.8743	21.9596	13.6204	17.7767
11.8981	12.6777	15.992	10.7078	10.7535	16.0869	13.8532	10.5018	17.876	17.8063	17.5514	46.7696
14.8525	18.2436	15.291	11.3185	14.32	18.5979	33.3359	54.089	15.6141	10.8472	11.7706	18.3666
12.6585	15.6497	13.1358	11.4741	14.6788	13.0068	64.9702	36.8637	41.4705	15.0508	13.9614	12.2004
13.361	23.0654	16.4471	29.0937	16.2544	25.6149	57.9799	36.7999	11.1021	40.4211	30.6738	49.079
10.9969	12.3324	15.749	28.7246	11.7913	16.2589	10.8827	12.8171	29.4435	12.7578	11.3526	60.3723
13.4841	65.6995	13.1239	13.6501	24.2261	12.1367	14.5439	11.5216	14.6447	18.0658	18.8528	56.7081
12.3991	14.9708	41.4661	12.448	36.6637	43.8644	14.1244	23.8776	20.7472	11.3022	19.0514	22.093
12.6763	10.6085	11.2355	19.21	35.9699	12.0744	18.5949	31.0562	12.3042	13.9421	14.5306	36.9764
12.067	38.7803	12.1871	25.8164	34.504	29.4628	11.5245	16.668	11.0977	15.7445	17.7204	13.1921
42.0961	12.1945	12.5013	47.0468	43.8867	16.5316	60.937	33.0054	17.5692	17.249	18.8395	11.2355
13.3107	39.7274	19.2145	10.8353	27.1252	17.0459	12.196	38.6261	29.4969	13.6797	16.7213	20.6908
17.3913	11.8684	16.5746	10.4173	39.342	13.4248	15.1442	12.2479	11.7246	20.7959	13.1016	14.2282
59.0087	12.8393	12.6081	37.421	25.6237	11.9633	56.3568	38.7758	52.6808	14.452	32.5726	10.4499
12.8985	12.8467	14.7781	22.7274	14.6758	15.8379	43.5813	11.2829	12.5681	51.1927	10.8738	12.0433
11.975	12.3353	13.3625	42.2117	12.4629	11.028	38.1162	47.4707	38.6231	23.2077	11.5231	11.7721
12.3946	16.4367	12.1604	14.5454	10.7656	11.4697	15.0627	60.6302	45.6238	14.8403	23.8836	19.9897
47.7924	14.0503	13.742	29.0685	30.0275	58.681	12.491	26.9859	35.7416	14.6921	15.3191	10.5655
16.8888	13.3062	12.6674	46.5799	71.2713	56.9986	18.2273	16.5924	15.6348	23.381	21.6305	14.4446
17.2001	14.6921	43.1499	38.423	12.8823	11.0087	11.4415	13.1269	17.7619	11.3407	14.7573	12.1308
13.1698	12.7681	17.2994	15.8053	12.4124	44.7997	10.9969	14.2652	11.1762	12.0937	44.7182	11.8699
32.236	13.2336	15.9565	16.0973	30.115	38.2822	11.1303	15.0315	61.8471	12.1679	11.6372	14.4194
16.5331	12.6911	12.4924	10.5374	38.5609	10.4781	47.533	13.2766	12.3175	12.4984	12.2375	17.4995
14.6284	11.3985	53.5732	19.92	31.8745	10.7997	14.2015	38.466	14.4594	52.8008	16.0024	11.4979
34.8182	13.8784	12.7889	12.3116	28.9277	11.5438	46.276	15.706	29.7904	12.0522	32.5844	27.6381
15.7963	105.578	30.4737	12.5354	12.9223	13.4515	10.9583	11.1332	18.2214	20.7411	11.6802	11.4104
16.7004	14.2801	13.3714	12.4761	21.9091	22.2087	30.7435	38.2452	25.7394	14.2904	10.939	27.2572
12.0196	52.9773	48.492	50.0647	10.9865	17.4165	49.6155	14.91	13.6783	19.1551	22.4962	13.0913
15.5148	19.256	18.0539	13.3195	24.2971	22.348	14.5439	43.4849	13.4915	26.6242	12.8763	19.6414
12.5045	15.0656	19.2471	34.3957	63.7519	13.5226	10.7152	17.5707	18.3222	11.0843	20.7575	11.7409
15.617	10.8442	36.5168	19.5435	20.5204	12.5547	34.6581	12.7444	12.2064	17.0415	11.2548	17.3794
19.2842	10.8738	15.3591	22.2753	40.2626	54.5292	10.6026	32.746	25.815	19.9868	23.8332	22.6014
11.2636	11.6001	18.8498	14.2059	41.9004	10.4277	11.2992	46.6584	19.551	51.6699	14.449	34.3468
10.9004	14.8151	11.8254	19.1759	25.1436	47.3892	56.256	29.6733	16.5523	50.7258	24.9256	27.8175
12.3976	52.1902	61.146	11.1599	30.1654	13.4455	13.4174	39.9171	10.9628	12.0923	10.7508	13.5285
10.8886	100.203	12.0033	17.8775	22.1167	10.4262	12.7904	22.9453	16.0543	32.0404	12.6985	11.5749
50.4026	10.7167	11.0547	36.5495	44.4305	11.8625	28.274	24.2838	11.9633	11.4623	10.4543	17.7752
47.7019	16.8266	14.5572	33.8458	57.8851	27.5196	62.1021	17.6166	36.8415	14.3363	12.3753	14.2978
17.0874	11.7261	12.9727	25.9276	11.9395	10.6811	37.6122	42.0382	48.0947	59.8342	14.9693	14.2504
12.2509	15.9609	19.6532	13.281	30.5879	11.8106	11.9944	47.653	11.2311	13.0409	11.1243	22.886
16.7673	14.3171	15.8127	11.0161	67.8799	14.4757	35.626	34.206	32.6082	33.3241	30.5167	13.4322
56.0071	12.986	20.8153	11.8462	25.3081	34.0163	14.0755	27.0823	17.4388	12.9683	13.7998	11.2133
15.66	11.0502	12.1308	71.0697	15.9668	11.191	15.4925	12.1916	19.4309	11.2696	12.362	29.0596
52.5875	12.9668	66.7415	33.665	49.6215	13.238	64.2439	38.4379	35.2836	11.8832	15.3413	17.6715
12.3027	13.2306	22.9038	35.1339	13.8946	11.1985	10.7404	41.5995	12.574	12.6258	41.2008	12.3709
18.0939	13.2855	12.2404	31.2548	32.6883	26.7947	59.4103	43.3189	13.5463	14.0962	17.4861	38.5787
12.0093	12.4495	10.5077	14.1911	58.1637	13.3996	47.9717	28.277	10.484	26.1262	10.9776	13.5078
46.2865	10.481	10.5448	35.0702	32.3547	15.9906	56.0189	12.0063	32.7104	13.4455	11.9381	10.7567
46.6006	13.7598	10.9909	37.2046	11.8448	14.1185	12.5873	12.0285	28.8461	12.4198	15.9313	16.5731
12.4287	11.3674	15.0553	11.0398	18.463	48.2608	63.8333	10.7968	25.2517	11.861	16.1136	36.3271
14.91	10.7271	10.4232	13.9421	17.7203	13.3862	13.742	12.783	17.2208	10.8502	11.3229	17.8819
10.4588	12.4895	10.6455	35.5904	79.3585	53.9615	55.386	25.0249	20.6997	56.2427	17.8315	12.7177
68.8817	88.6003	15.9061	31.6076	42.849	19.127	58.7462	17.5069	24.2512	48.9989	24.0407	11.6742
12.0389	18.0064	11.0576	13.6367	286.493	12.0018	46.5695	34.8923	10.8634	13.0957	37.7041	15.0286
13.6115	13.4248	12.8008	29.8319	22.766	59.8357	27.6604	41.3401	18.4985	19.6296	11.0502	15.5236
77.5398	11.2073	10.4722	10.57	69.6171	10.8041	15.7564	44.8619	18.2436	34.8641	10.9198	20.9858
11.1452	10.8783	12.783	13.6353	46.2168	18.6631	10.776	11.0413	22.1909	30.1029	12.9	12.5162
10.4972	10.8812	15.2909	13.782	15.1843	19.2664	63.9919	48.24	11.1258	19.9111	40.4433	17.5529
11.1288	13.6071	30.9035	13.1446	20.1483	13.4618	40.762	17.7708	19.0929	29.817	11.4682	15.0286
55.7091	10.57	16.9185	33.6576	31.2059	47.699	11.1658	13.9851	13.0364	23.8894	22.5658	36.0247
16.1299	11.5112	11.3896	11.191	81.7359	10.7938	16.9866	33.3759	13.0053	25.8446	60.5294	18.5312
71.9932	100.515	22.9408	15.202	22.9468	41.0096	63.3887	11.3808	42.0545	18.0672	10.4232	16.3211
13.8739	11.0813	13.7049	18.088	57.4893	12.8156	12.5873	33.6013	15.912	15.5118	12.6051	34.3098
26.0566	10.4069	10.5448	14.1348	11.9914	11.4845	57.2032	15.8364	22.2116	23.3203	12.0196	11.3482
14.8967	98.5107	14.3364	17.7307	95.3402	11.8758	19.3271	11.9677	10.8086	14.3749	11.1109	42.3821
18.7402	14.3542	19.21	13.8413	17.6551	61.5833	54.0193	25.5452	20.5115	18.7639	18.1309	10.4781
15.5785	14.0459	13.281	14.5809	19.4812	12.9075	11.0428	20.0475	18.8588	47.2943	11.1228	29.8763
16.1877	10.5107	13.2795	10.9746	78.0986	22.01	16.4619	11.2874	42.108	13.4929	16.2248	22.8327
21.1562	10.8783	17.5454	11.151	32.4096	33.751	59.9202	18.6409	15.0716	12.3353	18.2747	13.7894
13.0572	17.5351	11.6653	41.1222	16.4856	13.3225	13.2736	28.4756	19.8237	58.3341	24.349	34.1719
16.167	99.9426	13.7064	12.0241	13.1373	48.1392	12.0226	14.0799	60.8051	48.9915	10.5833	26.0032
14.4594	112.583	12.7904	34.3053	36.3035	11.028	57.8658	56.9468	11.1673	15.0449	66.3828	26.2937
10.5388	12.6451	22.6296	15.7371	62.8847	58.9315	63.2345	39.302	25.8742	18.1946	18.7327	31.8477
23.2432	16.2396	18.2258	10.5047	20.5381	14.2326	21.5698	26.5457	50.2929	44.6069	11.4949	22.5762
24.1711	105.08	20.1601	15.0568	29.5428	61.4632	32.2213	10.5566	30.6501	32.073	41.7759	36.4502
10.9242	20.006	24.1978	12.3872	41.8383	11.6861	21.7995	38.5431	24.5017	14.3127	12.525	11.3763
10.5907	13.0409	15.3799	11.5483	23.6345	20.9339	14.9886	27.4795	18.3073	27.5432	12.5073	24.8974
23.9162	11.0858	11.6846	15.116	20.4225	13.4233	21.0302	36.3034	84.4856	15.2568	11.738	19.4561
12.8675	15.1101	21.8721	12.3813	19.1848	41.89	23.1869	26.9326	12.6896	30.8769	25.2799	40.0935
13.3848	29.0448	18.0287	17.2342	10.5182	11.1866	12.9742	15.0301	17.1082	32.5784	11.2518	11.5038
13.7702	15.8616	16.0543	12.7385	15.743	51.123	13.3774	47.5092	66.076	15.0879	11.1984	26.2478
59.597	12.5295	15.0241	12.0329	11.3659	55.7951	16.874	25.6964	13.7998	57.3455	17.9871	12.7919
10.9391	16.2055	10.5804	10.8709	52.1279	11.0102	11.9662	12.9534	14.0206	47.9243	47.0009	10.7938
20.215	10.4217	15.5963	20.006	44.8931	16.3819	33.3167	27.1164	29.2449	16.6145	14.2919	56.72
27.4514	24.5669	11.1718	38.5075	20.516	11.3748	19.7585	45.606	12.7014	16.6294	13.5805	45.0309
13.026	12.0745	26.8081	15.5844	42.769	14.4401	23.682	38.0599	19.4768	52.5207	12.9445	24.9375
61.73	16.6339	15.2969	11.2814	41.8885	12.9623	13.6279	38.5001	25.059	16.5791	27.3951	11.0828
11.5527	17.3913	12.2168	13.2484	46.1114	19.167	15.7267	33.5953	23.1262	11.0324	20.3351	17.2223
15.5281	25.3258	12.8171	39.1078	13.4367	19.5939	18.666	35.3207	10.7508	12.4168	10.5121	14.0177
19.545	15.4881	16.8162	37.0905	10.905	11.7558	17.1927	39.8445	12.1545	61.607	12.2034	49.5844
42.5689	10.5196	13.1535	11.7054	16.5403	10.8857	13.0572	23.4775	17.0504	12.2672	10.6129	11.2325
15.9387	15.8779	12.1174	15.9639	10.7716	14.8285	24.8723	42.5556	51.0919	14.787	42.8772	11.1169
16.2559	10.6367	17.4654	13.1091	19.2767	16.994	13.0616	40.7354	10.4262	14.9855	13.3744	31.8477
13.3566	11.3037	11.9129	12.0018	36.7614	35.3651	12.5888	29.7415	14.2029	15.5576	12.7177	16.1521
11.8476	19.9037	30.4663	20.9947	30.8546	37.6019	24.1044	37.086	67.0098	47.4677	12.0715	36.0218
51.1141	11.1184	12.0167	11.8803	15.1975	17.9368	34.7708	33.1684	14.0696	52.248	11.6906	47.7049
39.428	11.5364	11.4919	31.9648	16.0973	15.3176	12.3353	29.9015	12.2405	37.5707	13.619	11.3007
41.1222	16.0825	13.075	30.5093	44.5833	11.2963	15.8646	68.2386	20.6359	12.2998	24.3609	11.5334
12.992	11.0309	28.8224	11.7454	26.8955	13.782	11.7439	11.7617	10.4869	42.4696	13.0868	24.352
15.6482	14.9174	20.6018	14.1822	18.5519	13.1713	10.6337	55.6142	45.6964	11.8032	15.5592	25.932
12.3694	22.0471	15.9357	15.3903	23.8406	12.2509	12.1545	41.306	15.6082	40.1573	22.1761	13.9717
12.9075	22.5347	16.6591	31.5572	44.9198	11.7143	14.1452	54.4714	48.8596	29.7637	55.211	34.2327
22.2575	16.9377	12.5562	18.666	17.0059	11.7202	11.9633	12.5295	46.7311	15.4599	10.9835	44.6633
19.4872	15.5444	15.6363	24.1548	47.8457	25.022	23.3174	35.9788	45.5067	11.0502	34.6033	10.5818
25.8505	10.4899	13.5359	13.9569	26.0061	20.4181	14.79	11.234	19.6236	12.7087	11.4845	14.1289
14.0518	21.6217	18.8039	13.3714	10.7493	18.9417	44.6411	24.6588	16.5909	11.0813	17.6804	40.2403
20.7812	19.0766	12.6777	11.9929	10.6337	22.8223	22.8579	50.4382	33.7154	62.0725	57.9503	19.2738
33.536	20.0653	15.869	13.0705	105.348	16.6917	11.9707	32.7282	10.5018	13.6591	12.5043	24.8204
14.9071	22.0411	12.7844	10.7804	39.0634	21.4127	15.0612	19.1003	18.7713	12.9697	11.4134	12.2523
13.1446	27.8916	18.583	14.8077	51.1289	13.5063	10.7211	11.5156	14.9871	11.6906	24.6129	11.0236
26.7236	18.2599	29.2894	21.8825	15.3843	18.3948	38.8455	28.6446	26.768	16.1462	13.2351	10.859
87.7407	18.1547	14.1244	17.1393	14.9337	11.4756	17.8523	11.8432	10.9761	10.5358	12.571	11.2385
14.3779	23.1321	17.6951	12.7548	25.3377	12.8289	15.5963	34.9709	14.612	34.0696	26.5842	26.5813
11.99	21.466	15.2954	22.3865	15.1383	28.191	45.8743	37.4403	13.195	39.9483	17.2861	32.3725
38.8914	30.8072	42.6148	11.9796	40.0594	14.8967	19.419	35.5623	13.0201	10.9895	12.4687	30.8902
44.5344	11.1199	19.1923	11.2251	12.4643	15.2835	13.1061	13.5108	10.9954	17.9279	13.8754	10.9153
27.7419	13.7212	12.0507	67.3655	11.0487	18.4645	12.2642	17.8567	20.9561	10.6056	10.5551	12.8008
21.6379	29.6644	15.4555	13.0379	17.0504	12.7904	37.2313	12.4317	11.9188	13.2099	12.1189	11.7795
13.5048	16.287	17.3972	34.2371	52.8898	14.1333	22.5629	11.8047	40.1795	18.9283	17.9175	13.1965
14.1348	16.373	12.654	10.982	10.8901	20.6256	14.5631	22.6266	11.2903	11.357	13.8117	13.1239
12.3858	12.4569	30.7776	16.1314	13.0409	12.2064	47.3491	17.5336	25.3273	13.3951	19.0663	15.9254
10.9998	11.612	13.1535	11.271	58.1844	10.5433	17.1601	11.9336	28.7365	14.1792	16.6309	19.0514
19.8563	16.954	15.4273	48.489	13.3284	18.3074	13.5033	11.1614	12.1812	16.4843	18.2184	11.0383
16.8162	12.7726	15.7163	95.6395	37.7826	11.2311	14.4594	12.3665	38.0184	15.6171	14.0621	11.0176
11.8655	12.488	12.7904	16.7554	20.0564	16.6472	20.3365	10.5966	43.021	56.6015	11.6105	30.2884
12.0478	10.6337	15.7653	29.6095	32.2361	22.9942	28.2147	22.6281	33.7999	11.0709	15.457	41.8396
10.7805	12.1767	12.6807	20.1809	11.434	17.7486	71.4729	19.8192	13.6353	18.5697	11.5409	31.3823
28.5631	10.7641	10.5833	90.216	27.3373	17.2831	16.6843	10.6693	78.5729	12.5622	38.629	45.1184
12.7593	12.6644	14.3571	85.4758	39.4131	27.0215	11.901	17.6092	16.2084	10.4425	92.4527	15.7653
36.1003	27.5462	25.4103	39.7763	19.4502	25.1598	14.6002	16.9511	30.8561	59.4918	50.1477	20.7145
20.2906	30.1076	12.5162	12.8422	15.1234	17.6685	37.9028	12.6733	11.4608	18.8276	11.7232	21.9003
17.2282	11.8551	14.7544	93.7793	16.419	11.5453	10.438	11.5483	67.7539	50.8221	17.4299	12.0892
95.5758	23.1647	10.8146	11.8358	45.2725	19.5584	16.3982	37.9057	49.6615	14.0755	12.2212	11.1599
30.3403	17.2371	12.3279	47.616	43.0448	16.9896	10.61	36.7659	12.8941	12.2345	14.4401	12.0759
39.9705	23.2433	12.8022	11.0295	15.2242	12.5799	15.955	24.5387	28.2473	12.5888	11.8314	18.2984
12.0433	19.2797	13.8606	11.2859	16.3271	13.8368	66.4139	22.5466	14.6521	63.5458	56.8045	12.1871
34.5914	11.1881	39.1019	13.9495	21.0303	42.1287	14.9352	22.8445	62.1584	12.8349	18.7757	12.0345
41.1489	24.0481	10.9761	18.4734	12.4495	21.7625	11.148	13.5908	22.2412	12.1367	11.4297	10.6011
15.4066	11.3882	15.0345	37.5426	14.5113	15.1531	27.902	29.4717	20.9946	66.2554	64.6619	39.806
31.7648	25.4874	13.6012	17.3409	14.6965	14.7144	18.6586	22.677	47.0156	11.1377	27.1638	16.6591
10.4766	12.74	21.223	25.6667	12.9134	17.9886	10.6441	27.2409	22.1004	11.3467	14.8626	14.1985
29.2612	18.967	13.6086	11.0324	13.41	17.0222	21.3237	15.2702	18.5193	132.417	54.4032	36.7911
21.4231	30.9095	23.9503	18.1132	11.1955	24.9701	49.0419	23.1514	54.4625	12.199	12.611	35.964
10.9539	34.3868	13.5345	88.2891	14.2934	10.5922	30.1283	29.5591	13.527	58.1222	10.6871	38.0865
11.6016	10.5077	13.3788	102.215	48.5572	11.9499	14.2089	12.8497	12.2568	11.7795	19.3671	12.5295
15.8913	39.9142	16.0854	10.4366	13.4233	11.8907	12.6007	42.6608	13.3062	11.2799	12.8156	44.5996
37.1261	21.97	15.3947	10.7538	29.8022	11.0784	16.0217	10.9924	11.8907	11.2992	14.3616	36.0662
12.2212	23.9458	13.2854	11.0458	10.7375	11.3096	13.9465	11.4712	13.7509	13.699	20.8212	31.0844
21.9596	27.0793	30.5122	15.6393	43.3886	15.6526	14.4935	43.1188	23.854	58.7255	11.5423	15.5385
12.6155	19.0618	11.8032	67.3596	35.5815	14.034	17.8108	13.1832	11.1954	65.9381	45.1895	16.0721
11.8951	21.2392	10.6189	10.5329	11.778	14.4194	19.0144	12.3561	46.1426	12.9504	74.7531	20.169
35.3992	19.8192	11.3082	51.1096	14.5261	17.9042	41.6158	31.6847	13.1713	11.2429	14.6047	48.4653
28.3215	22.4354	11.0591	12.0092	68.0652	15.119	11.3229	21.8944	88.6137	53.843	11.1851	11.0606
22.3109	23.9266	27.2424	15.6511	48.24	27.7123	13.6382	10.7552	12.3946	36.4665	64.364	26.9415
19.5094	11.9277	22.7511	12.9831	12.5265	11.5023	47.361	14.7914	10.6545	16.3004	11.8699	16.6917
11.4015	27.0882	18.8513	96.314	34.5468	16.4115	13.3566	11.8921	13.7331	15.3739	13.3789	47.6857
13.9599	14.323	17.0667	12.1915	13.9274	11.0102	10.5047	46.7222	84.9081	11.5794	13.0779	12.5547
30.0676	33.2455	25.2917	50.9822	12.1456	34.3364	33.8251	24.8663	10.9494	10.7181	10.6441	10.65
13.0439	19.2085	11.6105	10.8308	55.8425	13.2721	14.0784	18.0924	11.5083	57.5544	16.4812	22.4636
19.2263	25.975	11.609	10.5107	11.2844	14.867	19.1181	13.8902	12.2701	17.6373	67.6709	32.4021
46.8585	32.4881	33.4293	100.648	48.6742	18.4541	34.5662	23.5486	43.0654	63.2746	10.696	15.3087
25.7853	25.4207	15.6274	11.8136	14.1185	18.9077	11.32	12.9045	41.4394	10.9243	15.6793	13.8131
32.3324	28.3037	29.4702	87.2382	10.776	12.0685	13.0854	17.1467	11.8003	18.8053	11.9663	10.5611
39.2471	48.0429	21.0362	10.6352	11.2771	13.7894	14.4031	12.5221	13.9777	10.7004	55.6127	10.8664
21.1429	17.3045	13.5122	17.1082	10.6811	36.9867	77.4093	28.9781	32.3221	12.027	11.2207	10.8753
26.5783	12.8718	17.2194	54.9309	12.9267	16.6902	11.695	22.4932	100	69.9788	10.4158	12.6051
10.7627	10.4253	12.4124	14.9278	16.9406	31.117	20.7323	19.3716	89.2407	11.5779	11.5971	34.5692
14.9915	16.3622	14.8552	10.7241	12.2641	31.077	48.1185	10.9435	11.8936	11.3822	61.4143	21.8722
20.8375	13.1078	28.8625	13.3195	23.8214	15.1338	18.5564	10.8753	12.7	91.7947	74.0061	15.5918
15.2361	10.4138	14.6417	96.6771	36.4694	16.3967	17.5721	31.6906	10.7464	14.0548	18.8839	11.9262
19.1033	21.9731	12.1026	64.447	25.5037	12.9727	52.2554	24.9138	65.1985	47.7983	14.5261	28.2236
22.9527	11.338	24.8263	36.6517	37.0431	26.1114	10.8886	17.3676	13.9317	12.8911	10.6189	11.2192
16.5034	18.4024	10.5581	41.9463	31.6046	11.7261	15.1635	15.8557	10.4217	53.5465	41.5698	15.1561
19.0455	14.5663	63.3516	25.3777	12.8571	15.1709	66.3146	11.0517	17.5425	67.619	70.6532	11.0487
11.5186	20.2246	15.2064	103.811	42.0353	13.0275	10.4336	10.7123	11.818	10.7463	11.489	36.2411
11.8447	19.5167	18.718	3.7145	39.4014	14.1378	14.8285	53.17	21.0821	59.9232	15.2242	36.6784
29.6807	11.1692	27.3284	5.2857	41.7625	17.3291	55.263	39.6533	36.4828	14.203	12.946	10.4633
14.7825	12.1508	11.2859	29.8956	16.6843	40.5501	13.0246	14.4624	18.4452	77.7087	11.3467	32.3073
12.3843	30.5565	15.4896	23.9533	29.7073	11.5112	12.1515	51.9857	11.6505	56.8148	41.4394	10.5804
13.4707	13.7682	45.3081	10.5403	17.3602	12.0063	33.8191	14.1303	11.7914	12.5977	16.0929	27.7671
13.1076	13.7338	16.2722	31.7454	45.2311	10.6722	84.3552	35.2436	91.2877	12.1189	16.1922	43.2033
12.3842	12.3983	19.3924	-2.4605	16.5138	11.7276	11.0754	38.9225	11.4623	55.0643	13.2454	52.288
11.9633	18.894	11.569	10.5077	10.7701	15.1664	12.525	18.2777	11.8521	80.8496	16.413	12.903
22.2605	22.5679	24.1919	11.5942	23.1529	25.2636	50.9659	11.111	108.172	12.4747	12.4198	10.8457
47.8783	12.218	11.3422	15.4822	48.7988	16.376	11.4653	39.4725	54.2831	13.4767	12.4746	13.7628
23.4374	22.3156	78.7374	10.8827	23.928	19.2708	29.4791	10.819	12.3576	68.0133	11.6832	35.6764
31.0177	22.4106	26.0343	12.8571	11.0413	25.0575	10.4484	12.0522	56.4339	11.0102	107.201	46.5932
42.975	19.3774	14.2786	35.3266	13.7775	34.3691	65.9515	12.1486	98.8205	12.8363	46.522	20.8672
10.9554	14.445	10.8516	10.6293	27.5269	14.5617	110.094	41.2334	19.1567	76.0011	20.5396	36.3508
16.5034	13.4126	10.6589	20.842	18.3236	17.7886	12.196	11.3007	13.0305	71.4284	11.8521	11.0309
19.9171	15.5331	24.6618	14.1437	34.0015	14.031	54.7664	30.321	79.1628	15.7164	18.3918	13.9021
21.4957	12.7047	11.4638	24.933	16.6843	12.2523	15.0241	11.8729	92.0362	90.1879	41.8945	20.2416
11.4104	17.6699	32.0093	25.3347	11.1644	16.7554	97.9059	13.3388	14.9782	13.9703	11.9455	59.6044
11.5127	13.6158	16.9259	12.3768	35.0331	19.7733	11.1806	39.2279	19.0159	86.7431	45.4356	34.7055
17.9901	16.9161	14.0666	21.214	15.3532	17.5558	111.473	14.8477	10.9613	28.154	11.3778	12.2435
17.5247	21.6126	17.3513	14.3097	41.8529	15.2228	11.6431	10.8975	10.9005	15.9076	14.7322	11.0635
30.0453	17.7109	14.5305	12.0048	39.591	15.8335	55.5994	48.7825	13.1224	98.6412	39.8178	20.0253
12.9046	34.5991	12.8823	28.2325	10.9865	48.8715	18.9773	49.4555	10.6974	2.7941	44.3698	39.4636
10.4217	13.2865	10.8249	12.4139	13.5226	12.7919	14.5824	11.1643	11.3941	19.8296	10.4766	19.9112
10.8783	11.3594	16.7347	10.8427	42.3762	10.4914	10.9731	13.4263	11.2133	11.3896	13.7227	14.9382
44.3075	27.0514	16.1447	10.4425	16.8458	15.6778	20.1631	28.8788	17.3246	13.7983	13.4382	30.2084
31.0933	23.1579	14.1259	31.7781	11.4356	17.962	12.4939	15.494	19.2441	20.5114	48.7677	12.9979
14.0681	33.8453	12.4747	11.4282	16.001	14.7959	19.8859	33.8621	11.7913	14.5735	11.8447	12.2049
15.3933	11.0464	12.0255	13.1313	35.2316	21.8603	21.847	50.3522	14.8878	13.779	57.0876	43.2492
12.2049	11.1873	10.6619	28.5986	12.8793	11.0887	15.7253	24.9538	80.7696	13.1965	41.6499	59.514
23.4923	24.1935	18.2673	13.9866	19.7126	20.9813	28.9381	39.0055	108.986	42.5274	15.0078	43.0981
17.3083	13.0816	10.693	15.8305	45.191	18.2347	12.9223	31.8848	34.5158	19.6592	44.9776	11.3956
19.542	15.0103	17.2594	29.6748	11.1497	11.0384	10.7493	26.986	11.4386	12.5962	10.5403	47.7894
21.9878	22.4991	14.2	12.8467	13.3625	11.3615	15.8335	12.488	16.5553	24.3875	14.6313	40.5294
22.7037	21.2685	15.5577	36.7659	11.7676	14.3127	17.0341	19.7051	11.9737	12.2968	11.7706	18.411
14.1111	13.2324	12.654	22.1923	13.8383	13.1906	31.7306	28.5645	11.1406	14.1689	43.9222	10.4054
16.3982	20.9587	13.7435	37.0608	48.5735	33.1462	13.6708	12.5191	104.967	13.8458	11.3763	24.0851
13.3196	11.615	13.9732	11.025	18.755	11.2281	18.6705	20.8553	60.8807	10.4366	11.735	23.218
89.9255	19.7461	20.0371	26.0536	44.9035	12.2331	18.2154	13.6382	12.2923	49.62	16.6442	13.6026
20.4759	21.2603	10.733	36.001	12.614	26.19	16.8681	40.2373	61.5907	12.4435	11.1303	31.6343
21.9804	20.395	14.8226	41.9034	19.9675	19.3375	16.751	12.3413	11.4919	10.4055	11.0132	24.4706
11.5616	24.8539	28.5927	37.1646	54.0341	17.873	23.5026	12.279	13.0631	14.3052	16.3018	20.5277
18.875	30.5958	14.0103	15.8023	12.5236	24.183	18.6823	32.6808	12.9179	17.424	10.7152	12.4198
52.2436	19.8657	10.9376	15.4303	49.992	31.4831	11.2725	13.2113	107.907	29.8778	15.3695	11.1555
14.6388	27.0055	19.7288	17.2134	19.7213	12.7874	17.7293	25.8446	12.5859	15.3784	19.2916	20.4922
13.0661	25.1243	16.2411	18.2999	17.4773	40.8465	74.8895	43.3456	17.4313	36.3568	45.0813	45.815
13.6412	12.6064	12.2508	11.2577	62.5512	16.0395	12.952	14.658	15.3413	12.0982	54.5974	28.569
30.2143	10.8104	12.8408	10.5477	17.8982	15.9476	18.918	43.8081	10.4869	12.8586	11.3111	43.5679
11.3289	20.2672	17.7633	12.5947	10.7182	18.1161	13.1106	20.9858	12.445	15.6555	28.8121	10.7656
47.5582	17.8239	18.3933	12.0522	15.8913	11.8714	14.6995	36.4457	44.3031	14.1748	10.9153	16.9259
13.6456	10.9644	29.6125	10.4603	49.5221	11.8773	20.59	10.6352	15.9832	24.7789	10.5092	41.7358
11.0369	17.234	32.5859	39.4488	10.7182	17.9145	11.1436	49.3102	12.0196	20.4833	11.1555	31.8463
30.6812	27.4233	11.8892	29.4065	43.9859	18.7387	13.9806	37.8272	83.2183	24.2853	48.2133	12.1352
57.135	36.2984	18.0702	10.5522	11.6787	12.5547	15.2109	16.8429	35.4689	12.5621	14.3438	10.8486
16.4101	21.1619	12.783	13.6486	13.3151	13.1698	64.4307	12.4939	43.399	16.6606	48.0844	35.9343
11.5379	10.8677	20.0994	20.4092	12.9846	15.7297	16.2974	26.0966	11.7958	12.9549	14.6314	45.7765
42.0071	10.9284	17.5588	19.9823	17.4224	11.901	39.6118	37.5559	58.7373	33.2292	12.4228	20.9325
17.2712	13.7698	10.6426	46.3872	55.9552	29.9831	20.8613	32.3072	89.3103	17.2994	14.8507	30.0053
11.489	12.0902	28.7928	41.8574	12.7741	32.8349	22.76	11.8595	12.8689	23.0017	69.6482	23.0698
10.8886	25.4536	11.5468	13.2039	26.6405	25.8416	36.6354	39.2961	98.8012	13.4292	10.6322	11.8284
22.932	12.377	18.039	25.6593	38.8321	15.0523	50.7924	35.6853	82.7869	34.5618	61.8782	19.5999
52.0198	13.3372	16.8014	30.4381	14.7884	12.4806	12.3087	29.694	14.3631	13.7109	27.4795	11.9456
48.6105	27.2578	12.0255	33.0839	14.9782	14.5306	13.9332	13.6827	199.695	10.8397	11.0784	24.1548
76.5007	38.6172	22.5258	13.2914	52.4644	24.0051	14.5661	10.5359	10.4929	28.3363	88.2891	78.9212
23.9177	29.7142	11.6876	26.0091	10.8738	26.774	16.2337	15.3636	42.9736	14.1481	49.9401	14.9485
11.3882	11.1594	17.1008	31.7573	11.388	32.0226	15.6333	11.1866	67.4827	18.9981	10.4262	10.5077
12.4213	26.7384	25.5763	27.9983	15.4006	12.6066	19.1893	30.9243	12.8097	10.5181	13.4233	34.6848
22.9601	17.978	18.0064	10.4914	16.9497	17.3543	16.2855	14.7069	24.2957	33.5138	13.8887	12.614
12.8304	16.7801	18.5564	12.6925	53.7821	12.485	12.5918	11.2889	11.32	11.5809	75.9893	13.0023
16.2663	23.8985	20.2061	11.7291	10.6203	25.4296	20.0816	24.3431	11.317	19.7896	13.3344	35.2184
17.8656	12.1787	13.6175	16.8977	11.9796	10.8486	14.9159	10.5996	16.6605	19.4442	11.5156	21.0747
10.4959	27.3054	17.7278	11.194	14.6549	16.2989	51.3201	32.8246	35.4571	11.6624	60.8703	32.0242
47.1091	10.6252	18.9758	11.9485	23.5115	10.7923	19.3953	16.1566	19.9897	20.8108	14.2889	20.8465
12.0241	11.8804	16.6146	19.1448	64.8605	12.7919	13.6145	25.062	33.6902	30.8294	16.1403	19.6577
12.6896	13.7928	16.1017	20.1972	11.4682	14.2282	11.4415	33.2114	13.4811	48.6298	46.8289	34.75
12.6599	10.7842	11.9722	20.0801	45.7543	39.846	22.7808	22.1064	53.9082	10.7389	13.3625	41.306
12.2123	17.4847	14.4149	93.7942	14.7528	29.568	66.7	14.2741	37.1838	11.114	12.0552	13.7939
14.6966	27.0956	10.7686	47.6278	30.8176	14.037	29.5962	10.7152	33.2974	11.6683	60.267	47.6323
20.8687	15.0005	11.7632	13.0202	12.3234	42.8817	11.4786	22.4621	42.4533	31.0384	10.9479	17.707
12.8096	11.4724	14.3067	10.9791	11.6979	11.3526	18.2673	10.9835	11.9589	22.4102	77.2641	41.3875
34.956	27.1874	22.7986	14.1941	72.8528	15.8023	68.369	53.3982	42.3376	11.3333	11.6906	20.0771
20.6434	14.7547	34.3646	11.1243	29.9429	19.2975	17.4002	13.4811	10.9954	10.6203	39.8075	47.3907
14.4772	25.47	14.9589	47.072	33.582	10.5255	13.2528	22.677	116.385	36.2159	13.0676	10.5744
11.4282	27.2398	13.072	14.0118	10.4691	11.6446	15.0197	31.452	27.7834	34.8034	52.005	24.0378
71.6982	19.7871	19.9319	33.9422	77.9533	49.0612	12.8097	16.1373	37.2076	20.4729	11.1821	11.4208
11.0354	21.9922	25.2057	39.468	11.987	28.0102	16.0884	31.6328	14.1155	38.466	19.0914	43.436
11.778	19.6621	10.7805	17.8612	11.8551	13.7183	22.0456	10.8427	27.0274	11.778	13.7701	27.779
21.9493	23.4819	17.5573	23.0965	51.3571	27.5818	76.1998	36.0648	69.0598	13.158	35.795	26.528
53.7066	126.17	15.7697	11.6594	50.1655	11.3422	18.9803	11.0606	17.8049	12.4865	11.1347	12.0893
32.5014	22.9646	12.4865	15.0908	12.0463	34.4728	15.4985	25.3673	12.7845	36.8192	66.8023	37.8346
10.527	16.2026	11.9084	13.7464	15.1234	10.4469	20.0608	28.3155	23.1173	25.3066	75.2941	16.29
17.3987	13.5701	14.4757	13.072	13.3892	11.9084	23.2388	12.6659	229.403	30.1521	14.2118	10.6026
10.856	23.2269	16.3078	35.4155	12.7608	11.7973	71.919	19.0811	51.0416	21.595	11.947	15.7238
52.1917	13.3344	16.8785	10.8649	10.9702	11.7736	13.7034	33.9585	11.7439	10.7819	16.3344	25.3184
10.9598	15.2391	24.6395	34.8182	85.9219	25.6	10.8264	35.0553	10.4899	14.6314	17.0118	49.0464
52.8232	11.6224	10.6293	20.5292	10.8057	11.3778	53.0307	25.855	27.4454	12.7563	3.3025	22.4029
16.4515	18.7861	41.6944	15.9861	46.4406	15.9417	21.9344	23.1914	40.1187	12.7459	11.1095	47.241
10.481	47.0898	18.6127	11.1851	38.5491	27.4914	18.7402	35.4941	14.4817	12.1397	72.0984	19.8192
60.2803	42.5348	11.0873	15.6215	81.2899	15.162	11.3407	29.0077	125.719	13.7005	10.8738	27.8382
14.7292	15.3576	17.0578	31.0444	12.1206	11.2296	18.3444	12.1115	21.9315	14.4831	14.366	28.5809
33.0365	38.7135	12.1397	13.9851	19.0011	16.1521	16.0439	13.4189	22.0975	18.3874	24.0422	11.0784
12.5799	14.6906	18.9358	17.2979	17.2356	15.494	48.3141	17.6996	13.7271	18.0435	10.527	14.409
50.0098	12.3546	11.0339	16.0839	24.3312	15.414	10.8546	21.0436	47.4337	37.3439	41.0037	42.8075
11.5483	11.8818	14.5809	18.045	53.9081	15.7475	17.3513	24.4335	30.3521	15.2317	15.6155	52.6764
10.4247	122.156	14.7054	41.6944	44.3061	35.4081	47.9851	11.5423	12.6674	12.1116	67.6561	16.0676
12.8363	23.3915	17.6136	26.8377	44.3387	17.3009	15.3473	11.732	33.9881	46.3946	12.7682	10.8901
22.0693	13.6486	18.5919	21.5075	45.3066	20.9087	29.2716	10.7982	13.49	43.9222	15.0642	55.1547
11.4875	15.2702	54.633	14.5128	18.1577	26.2389	64.2661	51.4313	15.9357	17.1393	58.2823	33.9629
12.7518	12.8778	18.4882	12.7133	10.5596	12.737	10.5477	55.6957	20.3588	35.3118	15.1902	44.358
25.9721	85.0133	15.2895	46.9327	10.727	12.5695	10.5047	27.3595	157.199	14.166	16.3493	28.1258
80.6377	25.7379	14.4372	16.3463	24.3757	14.2237	76.8312	47.1387	12.8883	40.8925	59.9172	38.8173
12.0774	15.0316	13.8739	12.7118	14.2578	12.6525	20.0356	34.8123	32.3903	13.1269	52.0805	24.5151
29.3442	70.6651	25.6964	23.5115	72.0969	15.3843	70.6013	12.6599	17.8582	16.2647	12.8823	29.7992
41.017	124.194	13.3848	15.4451	12.362	34.7915	13.6723	18.4274	40.9384	13.5256	44.3565	27.9286
14.449	19.797	52.039	13.3536	29.3531	10.5448	17.7678	12.0848	13.2173	50.2692	63.1337	20.3869
11.6298	28.028	15.8275	10.8516	47.6886	15.2124	54.2016	21.5327	16.0929	15.1012	11.0161	34.6715
27.3817	37.7427	11.1792	17.5455	53.3553	18.3562	15.5503	36.7763	16.7139	14.0577	67.8488	28.1614
20.4773	11.2548	15.6259	23.8658	68.1778	13.6679	74.4685	11.6624	22.1064	20.5678	52.3681	13.699
42.9083	13.6086	13.9214	11.0487	10.7819	11.0517	78.3387	10.9465	27.4632	14.323	13.1684	24.7477
28.1436	13.0972	38.927	21.5164	58.5876	11.4875	10.9702	21.6735	89.2614	23.9785	10.4944	29.7133
10.9331	67.702	12.4287	31.4742	10.4811	11.44	72.0302	33.8458	13.2025	17.919	20.965	41.8322
27.3995	11.8017	18.082	24.8515	71.6774	35.5978	10.4484	20.4699	11.5156	18.4956	16.3656	10.9316
24.4898	14.2563	21.4497	25.5852	62.8624	23.7087	10.6041	14.698	31.7396	13.367	17.3424	39.6489
12.0567	16.6917	12.2835	28.6861	11.5008	29.8437	68.9219	22.5747	112.841	10.8427	38.3178	44.8249
24.1845	53.7006	34.627	19.3953	35.7728	17.289	11.3304	13.6664	58.8174	36.4353	12.7845	36.3123
20.836	45.1569	11.9974	15.6319	11.6031	22.4132	83.1219	17.4595	20.6804	41.1059	14.0147	63.5384
13.4426	40.2729	11.2696	11.5231	10.4097	13.404	18.6809	45.2636	10.7656	32.122	16.5657	10.8249
25.8209	30.5745	13.3685	12.033	61.0852	17.4862	15.9031	19.8237	45.1021	18.8261	10.9865	41.4913
21.8054	12.6244	19.6325	71.2683	16.2826	40.2996	14.1437	25.0901	23.6524	41.6306	16.9036	36.1745
12.199	14.9159	20.7308	12.9357	10.7301	18.2347	15.958	31.9278	27.7789	11.8091	18.34	49.073
50.1995	11.0146	18.9269	30.8102	14.1525	31.7129	18.374	14.7974	10.6485	12.4969	41.3772	20.4981
17.4906	27.1831	11.4489	15.0701	12.3856	14.2415	18.6942	32.5251	23.4315	14.5128	11.0576	28.8536
46.0314	16.3419	14.0385	12.027	33.0396	11.3719	40.2106	11.5586	26.0595	17.0519	14.5721	24.847
17.3972	11.7217	17.79	41.0362	56.6132	11.2177	27.2883	28.8269	11.6341	50.1017	11.4756	34.7841
27.9879	12.0952	23.9399	12.3872	12.1131	40.1869	41.7448	18.8632	20.2076	11.4489	17.8538	46.7029
35.3963	76.9572	12.1486	41.2186	13.0957	11.9603	43.5635	11.3971	12.3946	15.9061	12.4406	25.3184
10.736	65.9129	11.858	65.0592	12.0033	19.9793	37.8627	20.175	30.1401	11.4016	13.6545	11.6283
21.1681	76.477	22.4858	13.8961	11.1126	11.8684	14.6387	33.5079	37.4373	12.5977	14.1807	48.7617
15.9906	41.9286	12.1249	42.6445	13.4189	18.4941	60.2996	15.8305	17.6448	11.5631	12.3709	25.2013
12.9208	10.5003	26.8318	10.8886	60.7355	11.2414	17.163	15.033	14.8878	15.368	17.418	17.6166
40.052	13.6531	17.2031	14.0444	53.3123	12.4213	18.8884	21.8366	24.727	12.1159	39.4265	30.6382
56.3998	11.3185	14.0207	35.2436	28.7277	38.463	11.7365	23.8376	11.7899	27.4069	14.1615	19.7585
11.6831	129.303	23.676	33.2692	65.6002	14.4075	10.6381	10.7567	11.065	12.7889	12.2182	36.4724
31.4772	19.8948	19.7896	17.7011	16.149	15.3547	37.7797	10.6248	25.7646	25.0353	18.4141	11.8639
42.8031	40.7591	26.6421	22.0738	11.1184	36.2975	15.4318	24.3861	17.117	42.5289	12.4539	40.4048
24.5891	11.9707	15.6185	39.5836	41.7064	12.2597	50.244	13.4248	88.498	12.0967	12.5977	23.2447
29.6184	50.2974	14.8018	37.6923	10.6753	31.3334	39.1212	17.9546	42.2072	16.0158	13.364	10.6752
11.9529	11.7513	12.9164	56.5273	14.1452	41.3594	10.7671	14.4638	43.7829	49.2183	12.6199	31.615
25.142	34.4535	24.9419	21.0525	37.5841	18.1739	19.6992	22.9379	61.2394	18.586	11.5646	30.5597
10.739	40.5382	12.7118	41.1771	11.1924	15.2168	18.6067	12.78	13.6768	10.4336	12.866	27.4025
10.7182	21.6246	21.8692	11.5942	16.1388	35.3044	11.3511	26.0521	35.4111	32.279	13.905	40.6686
53.7748	16.7139	15.076	21.7284	45.7333	15.4614	14.9826	42.0798	11.0576	11.0814	18.6483	15.8363
11.6446	13.4129	14.5632	30.5182	39.6771	21.973	12.9179	35.3296	38.5431	10.9865	19.8637	11.8373
20.2965	17.2638	26.2937	14.0444	11.4385	26.1989	23.0861	38.5816	10.9746	16.1002	12.4598	10.4366
17.1215	11.7928	25.2665	54.1379	56.6355	12.5102	16.7198	25.9662	25.3569	36.1492	15.7757	27.5063
29.2004	34.6537	14.7292	14.83	29.4598	10.7879	12.9327	11.0769	13.8205	14.2682	16.244	31.3142
43.3234	13.9895	15.7178	13.1787	11.6653	17.9975	11.1051	34.1942	35.7061	12.4495	25.9928	25.2117
13.7657	12.5399	20.6108	68.9619	22.4445	19.4917	14.7929	18.9551	21.2437	19.4486	13.2188	29.3116
13.0528	13.1995	13.9525	10.607	21.091	13.5715	15.6704	17.4239	14.5913	11.9262	10.4944	61.8086
11.8195	21.3638	22.9512	12.1723	11.9766	44.9405	13.1639	10.8042	15.8528	44.1417	14.489	62.8594
11.0754	13.3329	14.8893	45.738	12.2108	17.3261	14.8655	33.9807	14.6165	13.2646	21.1118	38.4719
26.0936	72.0613	10.4544	24.7759	14.7958	12.6451	58.764	10.6263	34.4091	56.9794	13.4752	22.3732
34.2208	11.7335	10.484	17.5277	11.7366	13.2692	61.3402	27.6203	22.431	59.4444	12.6273	11.9395
12.5666	32.1575	12.9179	19.6932	42.0798	41.3164	53.4412	40.015	12.7326	14.9308	23.4285	34.5247
11.7647	13.7405	10.6293	12.1545	11.99	42.4192	14.6224	14.1452	22.9824	11.6179	14.9678	16.0098
21.8173	20.4314	16.3997	13.072	15.3502	34.8463	12.1812	10.9672	37.5337	40.7769	14.6328	47.4708
23.6464	46.4376	19.3479	11.5779	12.7949	14.4134	10.6648	13.0676	12.7356	40.2936	27.0245	64.0394
39.3998	45.5141	15.0182	12.5147	12.4154	43.1336	58.137	15.245	10.8116	26.5442	14.7707	30.8087
24.5239	43.436	55.6187	17.3276	17.2401	14.5928	22.2279	14.9797	20.8138	10.5003	14.1333	20.3247
11.4786	15.4822	15.0656	12.6096	12.8407	37.6478	64.4544	43.27	14.0607	11.8358	16.2663	23.3559
70.2367	56.9394	12.2523	22.7615	14.99	24.5313	51.3631	43.4004	31.4994	18.2792	15.4762	50.4782
37.0134	74.009	15.1487	10.8664	66.0033	14.7218	65.6283	36.0188	41.6959	13.3862	13.7657	26.4494
16.8532	24.7448	16.2648	12.4124	37.3247	29.5117	26.7992	28.151	21.2926	62.9899	16.7717	11.5379
13.7835	23.3114	12.3768	36.6102	26.4567	12.8141	21.9492	34.999	11.7676	52.4867	11.314	16.9762
15.743	21.9626	12.322	14.0251	21.0244	20.2328	56.4369	54.3098	124.862	11.0576	31.7277	28.0428
31.7262	26.6525	24.1578	11.4297	17.329	21.9151	14.9026	32.6422	24.0497	11.6698	10.8427	60.4731
18.5267	25.6564	15.0508	24.8678	11.5215	27.3758	11.1392	23.5945	14.8226	15.9342	13.8309	24.2704
33.6116	22.8401	36.711	12.5176	20.9531	16.3107	40.7072	23.3159	11.44	15.8364	17.6107	12.0493
11.446	10.988	54.9739	22.5659	12.5384	33.0839	23.9399	13.8739	46.0418	15.0034	37.3766	38.8144
45.2414	10.9331	12.5799	12.2227	20.4062	12.5992	77.7413	24.8722	11.7513	49.2034	11.7721	15.9076
10.4321	64.2617	21.0866	54.2683	27.3906	23.7057	19.9215	22.6281	68.0088	60.5531	19.8667	29.2716
12.3175	10.4262	12.9119	16.9022	14.166	12.777	52.5964	42.0308	15.6171	10.7227	50.0513	11.8328
22.4473	14.3705	15.6393	34.0118	48.7826	26.2493	14.9189	35.8839	11.1273	15.2791	14.9752	46.3694
11.0072	11.1495	19.3746	11.2014	12.5235	12.4435	21.5668	26.3026	22.4577	39.68	15.5755	22.0782
63.9712	12.0522	11.9173	58.177	20.6419	11.5142	16.2678	24.807	10.9065	18.6349	11.7884	32.2034
46.1604	22.6444	22.0441	23.2862	46.8067	34.1289	21.9566	14.8952	11.3926	11.9766	16.96	11.612
19.5613	29.1234	13.0735	41.8233	24.2319	12.485	10.8397	40.934	23.3396	60.0283	10.5373	47.2395
29.4332	35.1977	14.7736	11.8358	54.7041	38.1666	62.9025	26.3812	15.823	15.6719	22.5851	22.9942
43.7191	53.9956	17.5988	18.6319	32.6304	14.4149	15.3265	20.7115	14.0103	12.3145	11.0428	19.6947
74.8154	10.8798	28.1866	12.5251	34.3735	24.5224	21.1636	27.4454	10.8427	58.7744	43.3174	23.0624
10.736	47.7553	23.2951	12.113	16.1759	13.6204	13.4455	33.3404	12.242	15.4243	11.0102	77.5442
18.6824	10.5966	17.5944	74.1824	32.3605	22.6385	14.8804	21.34	11.8862	13.032	26.5768	42.6371
16.8414	13.0483	16.9896	16.0469	13.0202	10.9702	11.1125	41.0703	64.1031	17.3453	11.2488	10.8857
10.4632	33.041	44.1001	33.164	11.7009	20.3899	12.8171	17.2431	22.096	13.5864	13.4841	14.578
70.3226	10.438	10.9553	37.6137	60.0254	11.0976	11.9499	29.5147	21.2615	11.9722	13.6116	28.8788
45.7795	10.4736	18.7179	36.0529	10.4885	29.1145	64.8042	24.4854	51.6003	60.6361	44.5107	28.4949
27.5759	16.6709	12.2508	11.5527	58.7507	11.5334	12.617	22.6148	24.3786	14.6966	13.1372	46.4139
12.9846	49.2761	39.299	11.4801	18.208	22.8193	12.5028	14.581	17.6655	45.2651	11.5053	48.7218
11.7454	44.6752	19.8148	29.6955	14.1896	11.2918	61.3135	20.6315	115.305	19.4605	18.2807	17.3438
16.7317	40.8524	13.2321	12.9994	23.516	51.2223	11.9292	30.9436	19.8667	17.5929	16.6591	75.5298
63.7563	15.6067	14.1496	17.0044	10.8916	14.3631	58.2601	11.1866	12.5014	15.2702	86.5237	12.1189
11.7661	22.5377	59.8031	35.211	46.5013	15.6437	13.5819	40.7902	13.0098	55.2274	10.4588	43.5427
13.5997	69.706	13.3092	40.6301	78.9775	23.387	65.4312	17.3913	22.1271	11.3615	12.4213	42.9379
22.8652	31.6432	16.8325	10.9257	31.8389	25.7423	13.1891	11.778	17.3795	11.4949	13.7109	68.0489
11.3467	17.0771	13.4589	11.2296	10.6203	35.2999	29.6244	18.457	28.446	41.9879	15.451	17.2179
48.492	15.3636	17.7233	25.5304	15.1858	11.8788	11.2311	51.9916	13.3832	34.3676	32.5414	10.5862
50.1328	10.4099	10.8664	17.0934	47.7954	55.4927	38.5164	10.5937	20.5545	14.1096	14.5883	34.8167
11.5068	22.259	14.5276	43.19	37.5263	10.5448	11.4445	37.0668	19.5258	57.8376	49.156	22.179
59.8001	32.8245	12.6807	12.6718	49.9906	35.6957	22.6385	15.3265	32.8245	10.4618	22.6385	53.9941
13.8324	13.4974	17.2446	19.1107	13.7909	11.1125	20.6182	18.8172	10.4766	60.7176	17.0889	11.2844
24.3905	25.1257	16.2336	11.446	21.6483	21.678	25.7216	12.5829	13.8547	11.4134	17.2801	11.5068
19.0381	16.7169	24.4587	12.7785	67.7984	11.3259	49.1798	39.6414	13.7228	12.8793	13.5908	43.4316
11.2948	16.7762	11.3541	20.3632	14.7188	15.4836	12.073	46.2479	14.2652	51.3023	12.9742	39.637
11.7869	12.6229	25.4666	11.486	10.905	13.45	12.1604	22.4651	31.6921	11.3659	13.1565	29.024
52.3933	18.4274	13.244	12.7518	10.6071	28.154	63.6851	25.603	13.1446	13.204	13.1002	34.1215
71.9709	12.7622	15.4051	10.7849	33.2454	12.4376	13.2499	37.8286	15.2287	10.7123	71.003	25.4933
18.3058	55.9389	11.0398	13.2558	13.5939	11.5972	12.4791	37.6626	11.8536	37.4521	12.8927	30.573
11.5853	41.8322	14.5943	18.9343	12.4866	13.2781	35.1828	12.9045	17.5988	14.2133	14.2786	15.8349
22.474	61.3832	43.107	15.9713	11.0147	35.2895	10.484	38.0124	27.5492	10.9064	11.8818	15.2717
15.2569	54.4432	10.4929	13.0261	11.4045	16.8681	65.2919	39.9542	16.084	32.0612	14.664	23.184
27.4632	11.8225	12.6347	11.7365	10.7597	12.9623	117.027	10.8101	14.1125	10.484	15.4896	45.6031
28.5453	14.0118	13.2499	11.3422	13.1342	31.6699	10.8027	33.6516	12.2212	14.6743	54.8657	25.7794
16.3152	16.8829	33.871	10.4173	75.8515	45.0027	36.4353	39.508	14.323	12.8616	12.6362	26.8184
11.3067	45.6535	11.5823	43.4627	29.3709	41.8945	16.2218	30.8457	13.2306	44.5018	12.2004	16.1417
11.4297	11.6861	19.1122	15.2139	11.2029	14.0903	51.2846	37.0727	22.723	11.6179	45.4104	25.8327
14.8685	33.1995	32.4184	13.0809	13.0677	12.903	11.4949	10.9687	29.6318	36.7555	11.3244	12.3205
13.2973	15.5978	17.6181	15.0983	25.5852	11.4445	26.2744	11.5542	43.3575	12.5947	13.0661	12.8453
13.8813	11.2977	10.8219	30.0631	66.1071	48.0414	19.5836	44.8338	47.0646	54.1483	19.3494	11.8312
13.6708	22.471	48.8551	14.366	48.4075	19.4976	17.2905	38.0732	14.4713	11.0339	11.5883	19.0307
18.6527	34.7752	25.0027	27.5759	12.1589	12.8823	15.2183	34.9042	16.2648	12.11	16.2203	35.0035
10.6559	84.8147	12.7281	14.8048	16.9777	33.1032	20.4951	21.1888	109.487	13.2262	23.6642	20.8271
10.9717	13.4352	15.2895	33.6932	14.1733	11.2236	13.0216	42.729	41.7833	62.1258	43.6776	16.4456
14.9886	30.988	13.6204	19.9941	22.4977	11.6061	53.6666	40.1795	18.5726	12.7578	12.11	41.9093
46.3857	35.7208	44.1327	17.4521	13.6709	22.3865	10.776	36.6547	12.6852	15.3947	11.4267	10.856
33.5849	10.945	13.3625	17.4654	16.2442	12.7993	14.3734	29.3457	54.3128	48.1674	90.087	35.4896
12.4213	10.7286	11.2355	17.7974	17.6804	15.1294	20.7812	35.6957	10.733	22.5451	17.4817	52.2347
26.2507	40.8109	18.7565	19.6503	16.0914	33.9481	13.4203	36.8059	24.3712	10.6826	11.6802	15.6734
19.0751	12.8423	12.6688	16.3685	105.697	35.9966	12.4998	39.1745	15.6215	14.0384	13.997	25.3139
12.2286	13.5523	62.7364	23.3589	15.3977	13.4989	18.8128	15.1828	36.342	64.0942	15.0315	43.4064
27.0512	10.5581	10.4632	44.9568	13.1222	26.1485	16.0617	18.7402	12.1293	47.3373	13.1417	13.6723
14.366	13.8131	12.3161	21.8084	13.9747	27.5032	26.3782	12.2479	43.6613	12.2731	19.3034	11.8818
10.8175	67.4604	15.912	19.256	26.0921	12.5725	15.3339	42.5867	13.45	10.6189	11.858	22.7022
12.1471	74.0194	11.6001	13.281	11.612	12.0329	18.2332	41.7122	27.2558	12.8941	15.7593	10.5507
11.194	28.3066	23.9429	16.4352	12.5724	86.5696	11.7365	45.5512	11.8328	61.435	37.8375	27.0319
15.5103	15.3843	21.1236	45.8773	15.8172	42.0916	36.0737	15.9446	15.4347	70.9408	18.795	13.5137
14.9471	29.1738	51.4595	47.7138	78.4113	13.9673	21.4171	38.0154	29.2597	13.8991	12.7756	47.0038
20.7442	10.6797	44.0378	18.1339	14.1333	10.9005	13.9851	21.758	23.1943	13.0824	41.1489	35.2881
15.8794	14.6343	61.0126	11.3882	78.2868	11.9633	17.4106	35.9476	28.065	11.8224	12.5384	22.7289
10.4455	10.8605	11.6401	29.4302	14.0533	18.1962	10.4514	41.4276	54.086	53.6132	13.4618	101.042
22.0263	45.1125	16.1373	14.0503	12.5311	49.3413	23.3441	13.9747	20.6389	10.5329	13.822	18.7802
11.2073	11.0532	26.4005	53.8044	14.7736	19.8533	14.9485	41.2986	13.9095	54.7456	20.0327	14.5187
15.2465	72.3118	13.1713	18.7357	95.6529	14.3645	51.1141	61.9864	44.6914	69.8883	48.3186	14.4135
22.0901	41.4602	12.5592	12.3813	10.8516	12.5473	15.6437	11.4741	19.0529	13.2099	11.5171	12.3427
10.6574	39.4384	40.6938	41.8263	76.2294	11.7706	12.9667	44.8397	10.6233	58.432	55.1755	51.6877
11.2429	11.0472	14.3675	11.5749	100.243	16.5256	16.9407	21.5416	29.8482	18.3415	55.3385	24.7922
15.4777	55.1636	18.6023	13.2069	11.9485	35.9877	10.7953	39.7407	18.0939	11.1036	13.5048	52.2613
22.4088	81.4677	17.4091	14.3972	10.5582	14.4283	22.8608	42.9602	14.6077	57.8613	12.3339	41.226
10.4514	28.9573	36.0707	24.3268	10.5151	14.99	78.8857	46.7577	31.2608	64.6871	12.4006	60.058
49.949	72.9418	15.8631	24.4202	15.8615	17.8107	39.013	13.1313	11.5557	10.4677	48.0117	25.268
19.843	12.1412	13.6249	37.6226	107.618	22.1419	15.1931	14.031	11.8907	10.7656	13.4411	43.6849
30.4781	138.895	15.3636	28.8121	14.2771	14.3141	23.5797	12.9712	38.9848	16.1106	62.772	29.5902
72.5401		18.5282	15.2806	14.6537	12.5502	21.97	53.2397	12.7459	11.8551	13.9095	31.9515
28.0457		16.4782	20.9665	16.539	19.4931	16.5538	49.6333	14.5054	56.8267	13.7553	11.4386
10.7582		16.1729	12.9905	12.3161	10.5596	27.5892	17.0474	13.0305	10.4766	12.5221	35.168
28.9158		11.5527	13.785	59.9009	18.0761	10.4262	22.8045	14.2934	10.9568	11.3111	17.3498
24.7077		12.2434	33.6635	11.9885	10.9049	14.8611	28.7795	75.6365	58.7077	40.0328	36.9496
18.875		14.7588	10.61	21.9226	16.7732	21.2941	14.9322	34.4061	11.858	19.1789	33.545
29.8304		43.1425	20.2194	68.0268	11.4459	13.3893	23.4952	10.8056	12.2449	61.942	29.571
12.1812		18.1576	12.9846	47.2365	27.9094	12.0774	17.6967	12.7652	52.2332	10.9865	16.4101
22.3865		48.117	13.0364	16.7777	14.8922	13.241	12.8126	36.3049	55.6291	15.6096	32.2392
24.4083		46.3042	11.234	15.617	32.7786	10.4573	12.2968	66.2509	19.2975	55.9477	10.4321
34.0652		17.9961	16.2959	18.5698	12.9164	12.3146	24.0763	48.6788	70.754	48.6669	12.7518
31.8714		19.9171	11.2844	11.6283	38.6838	13.7197	14.8774	23.055	57.1795	15.4407	12.6287
35.7461		24.6855	31.7366	10.4292	13.0424	13.8754	43.9711	32.9787	33.8354	13.3596	34.9739
21.3474		12.8067	12.4747	62.941	16.7688	58.638	20.6745	14.3794	24.2778	12.2138	49.6407
18.0479		23.4878	13.9732	15.789	19.7673	17.6774	14.1852	16.127	34.2771	11.3941	78.3476
29.2493		13.6694	19.3197	11.0235	17.627	12.9609	12.2642	12.1871	45.8047	14.1792	10.4262
25.6653		14.7529	43.854	20.8139	10.7404	26.9489	60.4879	19.0144	10.6189	22.133	24.1044
14.9293		23.181	13.9732	43.9059	18.4126	24.4734	18.8365	30.1995	90.8741	10.5166	28.6683
11.2325		14.4342	11.6594	88.2075	11.3289	13.8991	12.3487	28.1154	81.0453	64.0379	18.4156
34.8627		23.31	11.2429	19.674	10.7004	31.6313	20.9428	12.5324	15.4999	12.8097	43.0832
41.1904		43.3085	22.0263	11.2859	21.134	11.0843	45.938	10.5166	23.3989	10.9687	30.9806
11.7039		14.2623	10.6426	21.5002	16.2737	15.3131	39.385	10.6352	10.5566	64.4603	14.1422
39.594		11.2904	33.4249	12.7459	17.1156	10.4677	18.506	11.9292	16.4471	48.9129	21.0717
49.3887		18.8884	35.5519	27.0022	17.6655	25.6148	10.4069	12.1293	15.5815	55.8425	94.1899
28.0383		24.6499	85.9041	80.9029	15.2124	50.45	14.6788	12.1234	12.7889	13.1432	10.7048
44.0734		11.2844	28.5156	13.4263	11.9722	16.9111	37.5233	12.2375	16.0469	82.2	31.7381
16.453		21.0317	61.5106	21.2496	24.1874	29.0033	17.123	56.9275	10.4158	59.5511	31.2579
34.8137		15.3058	16.539	13.9671	13.0275	22.8222	19.6829	13.9346	14.4253	55.6943	37.4136
11.403		10.816	10.8457	12.7133	15.1012	14.8211	34.0711	16.7791	13.7657	12.3413	15.7252
14.3111		23.43	11.6224	15.4392	13.7613	21.9759	98.2394	10.7034	10.6708	75.6603	22.6429
17.1645		44.4054	24.4706	16.3403	19.3894	21.2096	11.615	77.7828	11.9766	84.1224	13.5849
26.4627		26.5828	18.294	15.5533	12.5814	11.9396	12.3265	37.7041	12.4495	65.0325	35.9684
15.2702		17.9887	52.1546	46.9253	16.293	14.6002	21.2822	44.8931	24.0125	84.1284	11.7173
12.3309		11.0398	43.35	20.5752	11.2918	19.0337	20.2016	31.9634	20.0994	11.5275	15.9253
19.1759		25.8861	11.8358	10.8664	27.0882	11.2058	29.199	16.4427	11.3941	52.9076	20.8168
37.6033		14.3467	12.3887	15.3933	19.588	20.5145	17.4387	12.3427	19.2189	11.5809	36.3389
33.7628		24.3668	33.0484	14.5068	34.9976	21.3637	10.7315	13.5611	17.7604	14.9441	10.9554
12.0211		13.2113	11.3126	36.2413	13.4722	16.0084	33.9896	11.7068	11.32	12.488	20.1231
49.9283		19.3612	15.0968	67.1951	17.2298	25.0813	62.8906	53.5539	12.325	63.2078	38.1147
16.871		33.2025	44.2172	12.7991	17.077	13.2484	22.6681	28.6031	14.6061	24.6973	12.6377
34.6255		14.0607	14.1704	11.3628	30.6931	34.7797	25.7483	14.5513	15.835	78.478	27.9835
19.8489		14.8255	15.6734	30.0157	27.481	10.4781	13.5834	19.0825	11.0828	22.4369	10.5373
14.9663		11.2385	23.8762	17.1661	15.9891	27.189	14.446	10.7212	41.1163	14.1541	17.9234
35.6349		18.4422	15.5148	48.5348	11.6268	31.068	22.4132	11.0117	10.6041	12.9757	41.429
29.6644		33.8117	10.4069	18.9966	26.4479	19.6043	10.822	11.8847	15.2079	12.6081	23.3692
11.9707		16.0588	20.5233	19.7926	16.5405	15.8853	35.0702	20.8509	18.9077	20.7086	35.2747
14.6966		12.8452	13.7627	20.1039	12.5814	41.9093	58.9345	20.4521	41.1118	20.1053	36.5169
18.961		16.4708	47.2736	10.6825	13.782	31.7321	27.5833	31.1259	11.0739	14.3156	38.0169
12.528		11.1925	17.9308	89.9403	15.577	15.7208	16.3256	24.7359	15.3769	43.6509	12.7281
12.2805		23.0772	12.8541	15.325	16.7836	33.2633	14.8062	65.1304	13.1639	25.8624	23.8406
41.9612		35.5978	11.8758	19.8993	50.8576	13.0572	66.8231	40.3026	18.9284	15.1472	16.4071
59.3302		16.5598	23.8984	92.042	12.4317	16.1774	19.2515	12.1085	15.5518	14.0473	-2.6799
15.1946		11.6491	15.5978	18.0746	14.9471	20.9769	16.8132	15.5607	11.0221	12.6288	20.9013
10.6782		18.0865	20.9769	72.0761	12.3368	21.2185	23.1869	26.0847	11.5334	14.1585	31.4623
14.5098		14.9975	51.1556	15.3546	14.8566	15.9698	12.3413	12.7919	11.8077	15.8705	33.0795
12.9208		12.3694	41.6499	10.4439	21.2985	53.4724	21.7313	16.8295	19.6858	13.8502	27.604
16.5064		18.9447	32.0627	12.4109	17.4002	43.3323	25.9439	27.1505	13.3877	19.8163	40.2358
11.5409		35.0287	10.6307	22.1434	14.3942	27.3476	39.0886	14.5439	10.5107	26.605	75.3593
11.357		44.69	55.34	20.4833	11.6357	50.2855	54.1883	17.4655	36.0796	19.7407	52.1887
15.3947		14.9293	65.2356	14.2474	14.7633	12.3575	25.2606	22.4962	10.5151	20.6241	22.6755
49.6645		15.2331	27.0097	14.7721	19.1923	13.7005	19.2011	12.319	25.9765	19.6221	11.1125
17.043		13.4189	11.6416	53.3834	10.9509	12.7118	17.1023	17.0371	12.6051	31.9989	37.7796
14.0459		12.7711	22.763	89.1917	22.385	30.6664	17.3483	15.0063	29.368	28.7765	11.9841
14.0118		11.9351	31.8818	12.9713	21.6305	10.7612	36.382	22.6103	13.3522	27.9613	31.8195
57.7783		23.6953	12.1056	12.5045	19.2189	14.2104	18.5741	13.779	28.4119	45.025	23.805
11.6238		26.9133	54.6982	10.6263	13.1461	16.3122	33.7391	103.367	11.0354	11.3229	45.3021
10.5211		10.6189	28.4282	13.6871	13.7894	32.6111	26.7458	13.5879	14.1511	11.4653	43.4834
11.9499		31.6343	10.4455	10.4484	16.7451	32.9831	32.3413	12.574	21.7269	15.8883	51.8508
11.1599		46.7741	16.665	90.6518	43.728	12.8838	20.6982	11.2814	46.7133	10.5551	1.5104
15.0034		27.7567	56.8	73.6977	17.2001	11.1407	19.4398	20.1646	12.4243	14.5246	45.652
18.9655		42.5111	12.694	19.8326	10.6233	15.9609	11.5734	18.8884	27.3491	11.5571	40.9902
14.3823		41.309	11.3837	10.8486	10.6767	24.9242	12.531	17.1245	20.1616	20.6004	19.4754
16.3107		29.8941	1.1576	10.6011	12.2849	43.9548	26.399	28.7646	23.2833	10.4988	15.2509
10.7049		19.0277	19.047	10.9627	14.4475	19.5865	11.7528	11.3363	32.7252	17.7663	48.6728
10.5255		59.0293	55.4912	18.1458	29.9253	37.1512	19.3212	26.6199	15.6082	23.6968	22.4414
26.1277		25.1895	13.3477	67.4708	10.6544	11.6639	47.659	18.4452	11.3111	14.7055	33.9421
10.942		22.3835	22.0649	70.4427	11.0547	24.272	11.7484	23.891	18.1072	10.4054	41.2408
14.12		40.9429	12.153	56.5955	15.408	17.2149	29.6718	18.7001	19.8415	14.7751	22.1967
14.7588		30.2721	50.9155	15.4332	14.0888	15.3858	18.6142	14.492	27.3995	14.0029	11.3734
23.181		34.9264	12.113	10.8694	41.5713	21.3356	35.1606	13.7316	11.1421	14.3008	13.9347
41.3001		13.0275	50.1254	13.7331	15.8008	11.904	19.5984	11.9055	11.8106	19.8889	12.9594
17.9486		13.994	25.1005	16.5953	21.758	25.4236	17.4565	20.8434	10.7048	15.2865	10.487
11.4519		46.8289	26.19	29.0226	11.1391	10.8738	11.0621	11.6906	11.1006	22.843	11.0384
38.4008		16.6339	14.4298	76.3658	20.7308	11.0666	40.6123	13.0987	45.2814	42.6059	12.6955
12.0241		66.0182	69.1116	62.1702	19.4946	11.36	11.9663	12.8853	23.6301	19.6414	12.7252
10.6189		73.8489	12.5858	10.9539	11.2844	29.3857	31.4594	14.6447	19.425	15.6778	19.588
14.5676			24.4083	13.198	11.1362	19.8652	11.1866	17.086	50.8947	24.9627	17.9575
17.6878			14.8922	11.609	27.5329	11.6475	36.7748	19.3375	14.8759	11.7617	14.6002
13.2217			12.2835	13.7316	17.4684	11.3393	27.6767	11.8358	17.3928	11.8669	20.8257
30.4144			14.3468	13.6457	21.635	14.4757	24.6959	12.0967	19.1908	34	10.7538
32.1798			27.2439	10.9331	16.7124	27.8783	14.9174	10.6144	11.7572	23.5975	10.9494
11.8136			12.4791	12.7889	11.4638	29.0522	41.8886	13.5982	12.1782	10.9702	12.0493
43.3263			10.607	66.9505	11.7024	35.1176	10.7345	32.2035	18.3844	10.441	13.6649
10.8635			13.7998	13.7761	34.9072	18.0717	15.8527	16.0306	17.6062	10.4973	10.4692
18.958			20.5663	23.3085	12.4554	37.2713	44.0378	14.7959	11.8284	66.7875	12.2879
12.6407			13.3418	15.7016	12.8778	35.1502	22.2294	11.7484	12.2671	24.1534	23.5204
12.239			39.1864	11.6565	21.3771	23.8124	60.9503	12.6199	10.7478	35.3014	10.5388
11.3452			17.627	12.7281	17.4462	12.4495	45.3363	10.5403	14.1585	13.1091	16.1818
15.2376			13.7138	11.7869	14.873	15.5178	14.3897	13.201	46.8378	17.0267	48.5201
21.2511			11.778	68.5114	27.8975	25.3703	24.8619	21.177	15.4629	13.7657	38.9922
14.9456			22.9498	84.1654	12.9638	32.9609	34.7352	14.9663	10.7197	10.5374	11.8566
22.8193			11.7261	13.0779	31.7232	37.464	16.9007	25.5719	14.7351	19.6636	18.0242
12.5799			49.6007	11.2192	11.1243	11.9603	13.5997	13.5968	20.3899	10.5359	14.1022
41.8722			30.5152	12.8688	15.6956	15.9476	11.8403	29.7519	11.7454	12.1693	11.1481
10.5981			16.3567	82.4579	13.5478	11.5097	37.3988	18.3577	24.3742	48.8344	19.4531
13.9436			30.0764	48.0577	31.7633	19.7081	10.6545	13.7716	23.267	14.4209	13.3981
13.8146			15.6793	10.6604	16.8488	12.3116	13.656	23.771	18.0124	31.6491	10.4529
15.076			22.2857	31.1748	33.8028	22.5584	71.1275	11.0042	15.1472	10.5388	35.2777
22.6281			15.8631	12.6733	12.3828	11.9855	20.759	12.7785	12.4687	14.8952	15.0938
21.8677			13.4455	15.5222	17.5484	35.4259	14.037	14.9486	17.501	68.117	25.5556
37.9428			12.2716	12.3516	43.2329	50.1921	11.3289	99.6328	48.4653	32.1501	12.9845
12.0241			15.7193	12.9994	18.6379	20.2535	13.4085	12.5784	25.9632	20.885	11.363
22.219			12.6347	11.8225	11.1614	13.4826	21.8129	13.2083	14.3586	65.1763	10.6129
12.6407			19.4086	11.8136	20.8034	23.3766	47.1001	27.0585	28.7913	16.3463	12.9579
20.344			17.8063	13.8309	22.1227	15.5726	12.6244	11.8862	11.6965	17.3083	31.6965
12.4376			20.1068	12.3812	12.5932	10.524	38.1473	11.6239	19.8148	11.0843	22.1627
11.1525			17.086	89.8528	14.8107	18.4363	11.0799	40.5278	11.3956	17.7337	24.312
24.595			24.7803	57.6686	20.3825	15.6467	15.9298	21.4794	48.2341	66.8823	12.4599
14.535			19.7051	82.0399	37.2624	23.1321	11.5987	15.5755	16.5405	15.4377	13.57
11.1391			11.4282	15.6007	16.1566	32.0686	15.5148	14.0192	20.8301	23.7828	16.4012
53.1448			32.5148	11.0294	18.0242	18.1236	14.4653	12.2272	12.8141	11.6209	40.0431
18.0212			13.1506	13.7835	12.1086	40.7531	24.432	11.0547	16.3804	13.3803	33.373
14.538			15.4347	81.7493	11.6105	10.8708	43.5961	11.91	21.3978	16.877	13.8013
13.4722			13.1461	53.8726	24.9968	16.3152	38.1977	18.8158	11.4712	26.2181	21.4897
18.2303			10.9969	14.1985	12.4169	17.4195	11.4341	19.6947	14.6729	26.7058	33.7999
17.6522			15.7208	11.9841	15.4051	10.8442	79.0175	10.7167	13.2795	20.9754	11.4608
14.8937			22.6918	15.4465	11.7558	12.571	14.1867	13.8621	12.0982	14.3957	14.5572
39.3213			12.7785	22.9247	13.7627	15.3384	19.7644	19.173	10.5107	11.6209	25.0397
11.7335			19.4842	14.5498	34.372	45.1362	64.3343	13.201	35.2747	13.3092	10.8916
13.6115			10.5892	14.7751	11.2859	15.2094	13.1016	10.6782	41.4023	13.0083	11.0028
45.2785			12.6362	43.6406	16.124	12.0167	10.4128	32.1501	11.4267	12.4287	35.4393
70.4546			13.7909	59.1183	13.069	15.5949	15.6052	10.6797	58.1904	13.5211	11.4312
14.4031			17.3839	89.8632	40.7042	11.2859	20.8405	30.8116	14.6314	10.9227	44.1757
40.224			33.1862	15.3769	11.6846	14.1407	17.7456	16.0084	14.9293	10.7389	33.8369
15.0819			11.154	12.8215	46.823	15.0005	47.6323	15.5148	24.8826	81.5492	19.9215
81.2498			12.2997	72.7817	17.9249	18.8025	16.207	20.6137	14.6388	71.0653	11.1021
12.5443			57.636	11.234	11.2044	12.0478	36.4561	76.3213	12.8304	14.3067	11.2325
32.3102			31.6536	13.2839	23.725	18.8365	17.8478	12.5443	16.1448	35.8276	18.2866
16.1892			21.2289	14.1703	24.475	13.4248	17.3661	12.0863	14.7662	12.1174	11.4549
11.3659			26.0166	83.0271	26.9845	37.3869	10.653	13.9377	17.2371	10.9806	26.5843
10.5507			19.3301	10.7789	23.3085	39.6963	18.3192	20.1454	37.4344	24.1119	15.2109
72.5801			11.3897	81.2127	14.2208	12.402	17.4877	26.018	14.4816	42.3658	12.5933
13.2958			18.9862	10.9242	45.0161	11.7602	12.4999	18.1487	17.5855	11.8462	21.0925
16.6828			14.7188	10.939	11.526	33.7198	20.1928	18.6513	16.3834	25.6727	43.3708
11.4638			20.6122	10.5788	23.1128	28.9543	13.868	10.5211	28.4875	77.0002	29.113
45.2592			33.5405	29.4628	20.3647	29.4065	20.8198	10.5804	11.6565	49.4302	13.7865
11.5734			11.0636	54.7472	30.7642	18.8009	66.6407	25.4607	10.6456	15.6897	11.2992
13.9747			44.9553	13.2662	11.8195	13.951	15.7905	13.1224	11.8981	11.7261	10.7849
28.7987			12.1189	79.5764	13.3566	35.8365	58.2082	55.1117	21.3	11.7128	20.1676
99.8255			48.1392	88.6434	26.0981	12.0715	44.2839	16.4279	39.6518	20.547	23.4196
22.6978			10.6678	11.4726	20.6315	17.0089	10.6218	58.4216	11.8462	12.7192	18.921
38.8454			39.7497	15.7979	12.2301	40.3885	22.345	14.0325	20.3291	13.6116	16.3641
22.5896			13.6694	83.7771	21.4808	11.6313	18.7431	23.7977	34.9457	68.3942	10.5611
32.6645			17.3809	90.4102	18.8187	11.2948	58.5328	36.8326	50.5627	78.5655	26.1885
62.0798			11.1362	23.3218	11.0828	17.126	33.161	41.2052	23.6687	19.5495	28.4652
20.8909			19.0203	22.7378	15.4273	27.1549	18.3933	20.4951	18.9951	17.4121	15.3799
10.8635			10.9657	12.3902	33.2944	26.7725	17.8612	77.3471	14.037	11.9188	32.826
56.4087			12.6762	45.446	31.4712	17.458	64.4737	25.3866	11.5067	16.5257	41.5328
39.6518			23.5323	12.7889	17.4002	17.0341	12.2197	11.3333	11.901	15.1768	39.1834
12.4317			13.4337	11.8803	26.2552	23.3603	20.0312	36.5331	27.8693	24.7225	22.1256
10.4469			13.118	11.317	12.8348	11.8891	10.7004	55.9982	12.322	19.4591	13.2247
12.9638			16.3552	23.3677	14.1185	13.6293	19.7303	24.4231	12.3546	18.2629	29.4465
22.8742			27.5344	16.1284	22.6	10.8234	14.2697	10.5967	10.564	48.9278	16.3893
11.2681			50.1492	75.3119	12.4035	11.0547	25.7572	15.4673	20.3113	24.3401	28.9158
35.463			10.5596	30.5759	18.7461	13.3018	22.1212	14.6966	11.9618	12.3679	31.8952
35.7683			13.8546	18.3236	12.196	14.4564	39.7645	12.19	14.0785	15.7297	33.2188
10.8234			45.8669	10.7493	22.2027	12.2212	55.4423	12.193	18.6823	33.9081	24.8322
41.4246			17.1141	15.2894	12.3339	13.9762	11.0295	18.2718	12.5873	16.5642	13.988
29.1812			23.5545	13.2662	12.8986	30.444	12.7948	10.7345	11.0487	22.0026	46.1915
29.3546			20.2609	46.8911	10.6322	51.959	13.2899	10.9035	51.3468	11.1347	31.1422
10.9435			23.2551	25.0131	12.4495	19.5095	13.9169	10.5418	13.1995	45.9692	23.3159
29.4717			10.8783	14.7825	36.4902	15.1486	25.2502	54.4951	13.4455	11.6075	51.6833
51.4402			10.4544	14.0325	13.5893	35.921	17.129	11.1258	13.1461	49.0612	19.5939
43.8081			14.5676	17.9101	35.8157	11.7602	15.2583	24.3446	10.4247	23.2936	14.6388
25.9335			34.3439	149.57	15.7549	15.4332	16.6606	60.1247	13.616	15.2776	38.8796
29.5606			40.4745	16.7079	13.8739	11.9336	13.4455	24.0689	13.1743	15.0731	18.9314
26.943			16.1477	86.7134	32.4347	65.0043	11.0058	29.0137	34.9575	12.9712	49.657
35.1265			28.8625	12.614	15.4481	32.5636	32.3413	22.7897	13.0602	25.4281	33.4323
49.6985			15.9313	84.0972	10.5877	16.21	16.1299	12.7118	33.3018	60.9029	12.5354
14.4209			25.2873	23.6805	13.9836	20.8494	15.0375	36.9867	26.4805	22.1508	12.5562
84.5019			10.6945	15.5725	11.8818	10.5818	12.282	10.6722	16.29	13.032	15.1101
19.9408			13.6442	17.747	43.4434	17.0963	13.2054	64.1134	11.4119	16.2648	22.634
43.2774			19.9704	50.705	13.5997	24.5165	36.6132	61.0897	16.8962	16.2722	19.1315
39.6459			15.5044	15.1324	41.0436	14.0993	11.025	15.4866	30.5019	18.1858	24.1785
76.3228			15.0582	35.337	14.2712	12.2745	11.5245	13.4144	12.4376	14.2889	17.206
12.3309			39.3094	11.5497	12.2434	13.2083	20.4373	47.3966	13.9569	33.2129	12.6436
45.0887			11.9855	10.6263	10.5092	14.4001	31.7188	10.6471	11.7024	16.4545	34.5588
19.2723			12.4243	17.1867	13.1357	37.9087	46.6169	10.5951	47.7183	10.7641	12.9475
12.0137			19.8177	31.532	43.2359	47.2647	12.6851	60.2359	15.5474	12.1501	12.9505
17.0563			12.7118	47.4114	26.3026	40.4374	10.8442	42.1079	11.0576	12.0552	43.8614
18.5475			24.0348	25.4444	12.2656	10.693	15.242	22.3153	41.1444	12.3012	41.4261
32.4659			28.5379	43.6124	14.7603	12.3709	59.1375	58.9508	24.0184	35.1665	32.5844
12.906			12.0404	34.1645	18.3103	14.326	24.9745	27.3046	12.2449	28.3511	42.2176
15.1042			14.4194	11.8669	14.787	15.3992	11.1095	64.2484	21.9611	19.6843	31.6684
10.564			16.5523	17.9205	12.5769	14.1866	19.0885	10.4899	12.7163	13.6575	11.3912
16.3063			59.8461	66.6644	44.9346	36.2189	17.8538	10.4677	20.5189	15.2539	41.0615
30.9376			49.7148	11.781	13.6768	11.3941	13.4604	39.8608	11.025	13.8591	11.99
13.8161			14.0473	20.1334	21.6898	12.3561	13.6975	28.6461	13.3714	48.996	19.0574
21.3963			43.316	40.1661	36.5702	11.3926	12.74	12.4924	14.4386	20.5337	11.2963
11.1629			10.6648	20.6819	11.9173	29.4213	83.9609	34.2075	14.406	33.6783	18.5741
15.1976			10.8397	84.0914	17.0311	14.2237	38.217	12.8259	10.4366	17.4209	11.1658
19.714			17.8923	14.5528	11.9203	16.3819	10.4988	11.2103	17.5633	12.8867	12.7667
11.7484			18.4926	80.3145	14.6061	11.277	11.7884	52.085	48.821	27.5314	46.2553
86.5074			11.4993	31.5306	14.7381	15.8734	16.6546	12.7044	13.487	17.295	38.0139
11.4104			18.0672	15.4095	11.8995	10.6722	41.8707	53.5065	18.1428	42.0101	13.1076
11.5023			15.0479	12.9964	10.5255	15.0034	11.403	10.5344	20.3039	15.7312	11.7869
11.7098			36.3879	27.272	48.4683	33.4531	34.3394	30.7049	15.7727	14.572	12.4346
16.957			15.0716	15.2257	17.7989	10.7078	44.6144	12.5991	12.2212	35.9343	23.0787
12.0804			12.1456	19.1893	79.3941	23.6909	11.4786	32.8275	10.8798	14.1407	11.5097
40.3396			11.2577	92.5802	16.8458	35.2777	23.4463	12.6881	51.0326	22.7215	59.0975
11.8892			46.3205	16.0469	42.9721	10.948	39.6207	12.1397	33.4323	52.371	45.7913
17.1616			11.4727	32.3754	19.5302	43.4716	15.8083	14.2326	39.5496	13.6397	21.1755
13.7153			37.7664	51.4802	20.5722	21.4808	11.0665	10.4854	10.8886	18.2273	31.4994
45.1273			19.047	58.0422	18.125	16.4916	18.0405	19.3152	10.8086	21.2452	14.3067
12.2523			22.2072	20.8658	64.029	38.8381	11.9336	32.5044	14.2741	15.7623	14.2889
15.6897			45.8758	23.5797	14.1629	14.6669	20.9946	40.1054	17.0237	12.1397	43.2285
18.5741			15.875	16.5108	26.0269	17.2831	12.5651	27.3846	28.2325	28.7157	58.6128
34.9827			11.2859	77.7028	12.4747	30.6634	21.5876	64.8546	19.0381	12.1337	30.1298
33.0632			17.6418	11.6713	10.7478	12.7815	14.0043	15.1531	19.8563	13.0868	12.3902
13.3773			15.1072	19.7703	19.5272	29.9504	53.379	37.0786	35.3236	11.4608	13.905
13.9302			17.1467	22.4487	11.5556	10.6159	13.699	28.4505	10.6708	22.0663	20.7471
10.7286			36.5346	37.1157	28.3822	49.706	17.6166	81.7316	34.6566	14.2386	23.9444
11.0087			38.2111	12.3901	15.8142	13.5671	20.4655	85.2816	14.6491	15.0612	47.1357
78.4083			18.0494	34.0562	14.2949	43.1544	14.2801	42.262	38.2778	17.3735	24.7848
23.1499			11.5097	12.0418	10.7968	11.5823	12.6881	42.2176	34.4951	57.2818	114.022
110.486			11.8003	90.7911	30.8739	19.9971	12.2938	63.7355	49.371	12.4984	30.4233
14.2385			29.3368	24.3934	24.1608	12.7607	21.555	46.9237	52.7535	45.0339	32.2806
24.9019			13.201	13.204	34.0074	12.9193	13.4752	14.2815	11.572	23.1217	11.4593
68.6936			10.8338	21.1192	81.6263	19.0737	12.4762	10.6663	14.8893	11.6505	23.181
15.9491			36.2767	16.8977	13.6353	22.9824	10.9717	31.7602	35.7935	13.9821	30.5582
10.8812			18.6246	19.336	90.7778	13.2113	14.12	49.8275	42.0857	25.5259	14.572
11.7276			11.1332	16.1758	10.8797	15.245	14.409	14.2875	13.8947	57.8554	20.6285
12.989			23.974	15.8349	12.6777	17.6567	17.2668	12.8363	16.4946	20.5633	36.0588
15.537			15.3087	12.1856	13.1773	25.6267	20.8998	50.8132	11.8862	14.1585	10.8738
31.3734			28.0072	33.8754	79.7231	44.7923	12.8378	32.2954	11.8832	11.4193	16.3167
18.503			36.4027	12.1989	22.7541	12.5488	19.1967	57.9859	14.7054	16.8562	27.5907
36.1952			18.5015	21.2793	13.6293	10.9716	11.2459	48.1926	38.841	10.9568	12.1278
11.981			18.7313	21.1755	13.1446	21.4289	14.0888	10.8604	18.0865	16.0143	10.8397
11.2963			10.822	26.565	10.9939	47.6071	73.3464	42.1108	16.7258	14.0414	26.9459
39.8978			12.282	16.4145	50.0602	35.3073	18.0894	10.8723	31.701	11.8121	23.0372
25.6964			33.2855	66.4791	11.7217	24.3209	92.8781	51.0014	30.4885	19.9393	10.8279
12.5354			12.2123	10.945	61.1934	15.2732	46.8808	22.0871	16.1136	12.7281	26.7577
16.0069			13.9154	34.9175	90.0055	11.5408	12.6155	34.2579	10.7849	27.8041	10.6026
16.5687			23.5204	12.1352	21.1548	12.2642	10.9005	15.5503	14.9189	12.8067	14.4565
59.1539			11.0221	36.6784	81.7449	20.9309	14.2133	11.8773	21.2837	34.4773	55.0065
74.8569			112.992	27.4795	14.4194	14.7929	13.8042	15.5903	12.9401	22.1301	11.1599
13.5093			25.3673	14.8122	22.0649	16.5064	15.1175	18.3637	24.5847	30.4159	10.8353
10.8368			18.4467	12.8334	13.7212	55.6557	13.4263	16.7005	11.2073	18.7239	18.9002
14.111			25.0798	11.3215	14.0088	10.9005	41.936	53.7866	12.3517	16.9288	44.3891
16.8014			14.9649	24.186	22.2279	14.6847	15.2984	11.0206	79.8047	43.8318	16.2337
111.423			130.867	16.2115	89.4586	54.7871	19.1952	47.2424	19.8489	16.7554	10.9598
14.8981			18.6453	11.489	11.3897	12.0611	11.3259	11.3822	19.1255	10.5774	41.93
11.9484			15.7445	16.1699	16.4708	49.0953	15.7771	11.2237	11.5141	10.4884	30.5152
11.8581			24.3964	36.3197	13.6545	11.0398	13.453	50.4693	13.988	28.1792	40.9088
11.0547			57.7857	92.3267	44.9998	12.4999	64.6338	45.6386	35.0064	15.3799	24.0689
11.9929			16.2292	15.5726	13.7998	10.5166	25.4814	37.5367	31.6625	19.6562	17.8834
90.4369			13.0928	47.7939	48.1377	23.8717	13.6931	29.9401	13.1802	13.0646	34.7129
10.8575			20.3958	10.7686	13.5982	27.736	12.8452	15.8543	10.7449	35.2036	36.7555
11.3067			23.1751	10.5403	15.9046	32.5385	10.6515	50.7702	37.6463	34.9961	11.2992
18.4748			15.8957	12.0729	13.8398	13.1535	13.0186	64.0482	57.4715	22.0189	13.195
14.3349			12.3279	95.5536	12.6155	11.815	15.6897	10.9168	39.0663	13.2188	27.0912
58.3371			35.7061	37.5559	10.4558	10.8442	12.7207	13.7153	11.5497	20.7145	44.3832
20.7827			14.6061	15.8809	13.0424	43.0165	12.3531	21.0792	17.0192	11.0813	19.4161
24.0777			11.6476	12.9846	10.8131	37.9398	29.6837	31.8907	14.7144	13.2988	11.3541
37.3009			19.6028	12.8334	31.3275	26.6584	12.2316	15.7149	29.5058	12.1204	21.1118
11.649			12.0804	12.279	22.176	44.3624	11.698	39.8682	12.5933	24.4038	39.7793
16.4679			13.5715	12.0359	24.9553	13.5019	13.1713	15.1279	13.8339	76.0175	33.9125
11.0191			48.8403	12.5235	10.5062	48.5098	41.2497	12.1989	34.7604	13.6234	22.1227
24.7715			16.3789	13.6338	11.0562	13.6012	32.3236	10.567	14.4772	15.9654	40.9592
10.5344			10.8649	11.8033	69.0523	40.6657	21.9136	58.5772	35.4882	12.7163	40.1617
27.6307			20.3558	12.8971	13.2692	11.4282	44.4588	35.9848	11.0532	82.2948	39.9927
25.4459			13.2173	49.7208	11.8062	10.7879	18.9417	52.4466	13.5048	15.7045	26.9681
16.8369			21.429	23.6598	43.3263	10.4336	13.5137	11.4727	52.0761	26.3308	25.4311
12.9356			13.8546	12.5281	30.9495	43.8555	43.5057	70.7703	12.3412	19.7703	30.5241
10.5581			12.448	25.0768	10.4855	10.7093	19.5435	17.7485	29.1945	10.4084	12.2212
21.8499			19.8696	13.1965	83.9668	48.4949	12.1678	12.2064	31.6255	15.1294	12.743
22.889			15.2865	86.2777	58.9389	13.4396	16.9955	19.5628	18.5564	16.499	31.5083
10.7004			11.7528	51.1823	16.2322	10.9731	11.6727	11.6016	12.0018	76.7601	41.352
24.4305			11.4534	14.5054	10.5774	40.3559	20.252	21.386	11.3867	11.7143	28.4815
20.3988			16.0513	10.61	15.7608	48.2696	37.0371	85.4846	10.9153	18.6794	15.8779
19.8044			12.9253	18.7238	100.835	12.8837	10.6574	63.989	11.4623	10.7967	29.7696
17.6581			17.9279	11.8165	100.362	44.7552	22.8119	81.4143	69.8202	50.0558	23.6657
13.2543			18.2762	11.4964	12.3754	42.5304	14.4046	88.1986	43.857	12.0893	15.0004
15.2702			56.3405	23.9221	12.8319	12.4228	24.0407	31.9026	11.9677	12.3398	34.3705
14.6936			65.4223	15.079	11.3926	44.2172	26.3515	37.0623	10.859	11.741	18.8795
31.3571			20.5648	14.1185	10.9554	48.615	11.9411	22.2813	43.2404	30.8383	20.3395
32.706			13.5463	22.5955	26.3486	37.0164	10.7656	85.8345	41.5076	13.7064	18.9106
15.6215			16.1403	13.61	51.2208	10.9524	32.0108	47.1209	11.7913	54.4492	10.4484
17.4758			11.9277	52.0376	33.5494	14.2385	62.4134	100.657	13.2944	17.8656	55.8973
19.4931			15.5088	31.8374	15.4421	10.7271	16.6413	17.5247	12.6659	12.9638	51.8626
12.8793			22.2353	11.2207	10.6011	44.4632	25.1346	45.9929	34.1363	12.8764	23.6346
27.2987			20.0801	12.5621	11.2385	10.8012	31.5824	10.8931	12.3087	14.2889	35.334
36.2945			15.3932	43.359	11.025	49.4273	13.1728	65.8952	12.2997	21.9033	43.3441
24.3816			10.8145	61.4483	70.4146	47.7108	39.8593	11.5616	59.5141	84.0513	16.0676
21.8425			25.7868	54.9783	21.8292	10.7997	14.4727	27.2335	11.821	26.9192	32.3236
15.8097			30.6812	11.0013	15.7119	10.5299	10.8308	18.3089	12.3309	41.2378	43.8184
13.1194			14.4283	12.5281	15.7712	10.8219	22.6103	15.4822	11.3852	94.9726	18.7876
25.0279			13.4411	25.2724	113.818	12.2494	14.4476	11.24	41.0822	79.6638	10.9568
41.5728			10.9346	47.8072	21.7951	13.0498	14.8092	14.0533	13.2232	10.8649	32.3102
48.3363			19.2456	11.1955	16.4278	12.0581	11.2918	18.3636	41.3238	36.7436	32.4169
27.4514			18.9077	18.5875	13.0794	19.2516	16.6531	11.4341	13.1254	13.8457	21.2007
11.3807			24.641	47.4247	15.7608	10.8561	11.4134	14.5661	12.9164	14.3349	55.2378
21.0881			10.9969	15.7891	14.9293	11.4667	22.1019	12.7785	49.8497	103.45	37.2091
16.871			17.7604	73.7719	12.03	11.4682	15.6926	10.8071	13.788	14.157	34.1319
22.6622			10.859	15.2628	28.5305	14.0977	10.6915	18.1325	11.4623	16.1551	30.4307
21.6039			44.4084	46.199	10.8308	20.7308	22.7615	35.3458	32.1961	24.5595	19.093
17.5054			20.8464	27.2617	38.881	14.661	21.2882	11.1303	88.1379	17.3024	47.2795
14.7484			12.3887	15.6067	16.9229	14.7321	12.1826	11.5334	10.773	39.6207	37.2965
11.695			14.5009	15.1369	58.804	13.0557	21.8055	14.1571	11.2029	31.9219	48.6135
16.5346			15.6185	14.9678	14.3705	22.5021	35.586	12.6184	27.7656	12.4183	22.4265
24.4958			36.797	39.339	106.826	10.5551	26.2952	11.2533	59.2398	37.6107	10.57
13.782			16.7184	11.9633	93.7067	22.2472	13.4604	20.0727	11.2088	12.4732	39.8045
17.6848			11.3437	12.1604	16.0173	10.736	47.8205	10.7271	50.3967	15.5029	20.8494
16.9125			80.2211	29.0271	12.1545	53.0825	28.2147	11.8461	51.2475	26.0951	40.1632
18.8143			22.4087	94.8836	10.7923	33.1892	11.4653	13.3773	13.4337	14.953	27.2231
23.6716			16.9407	12.9771	17.793	13.0098	24.8989	31.6921	39.1908	12.8304	15.0671
11.1184			11.0161	26.107	17.0771	41.1682	16.4975	11.7736	14.4164	12.4865	22.6577
20.4388			15.8913	11.695	15.6526	12.2597	10.8961	30.238	11.5171	13.244	36.2841
31.2044			38.2867	15.3324	16.4782	16.5539	45.7765	14.9175	12.3635	12.8941	32.8275
25.4103			91.6197	26.3768	15.6452	30.785	18.0124	17.0104	41.4364	14.1155	35.0153
23.1425			15.0049	28.8299	12.9609	10.9806	27.1193	33.0232	55.7328	38.8514	15.6037
10.4114			16.6694	10.7286	85.5365	26.4686	10.5092	10.7227	12.5354	31.7469	56.7897
12.7163			17.7174	11.6179	18.8573	15.4318	11.5542	38.9048	10.8249	35.5667	30.0083
11.7157			17.7248	17.8656	11.8936	36.3612	25.0886	71.2833	44.8397	13.2336	12.3961
10.4291			12.7355	11.812	11.6817	10.9198	10.4959	18.9848	11.1213	12.6229	27.4766
17.9457			16.7643	11.1496	10.5922	13.0409	26.4968	31.3674	43.3515	10.988	13.0646
17.418			167.517	30.456	11.1925	10.9687	29.3679	11.8121	43.4775	13.2484	43.8229
15.414			13.0216	20.218	94.0743	10.985	12.027	11.4652	44.5655	11.0146	30.3344
12.9268			13.1906	30.0646	15.9061	15.1457	11.649	26.5383	12.8912	15.9639	45.566
15.3236			12.1234	11.861	14.9174	10.8679	12.6718	15.0923	18.2392	11.1658	38.1711
11.2607			18.1724	14.9308	92.9893	16.4367	17.0756	13.0795	49.0271	21.7995	19.8237
20.4032			17.4788	53.1967	21.0154	15.8364	12.6258	16.6887	11.0221	10.7004	19.6829
14.0058			29.6748	93.514	67.6724	14.1778	57.6894	18.3918	13.8161	13.0779	36.4487
11.526			11.1377	22.892	11.154	28.1866	16.6309	73.9438	64.6664	10.939	27.3091
24.1133			10.6515	23.2552	11.0962	14.0444	17.1719	10.8027	10.6589	19.8133	43.187
10.7389			26.8748	32.5902	74.3825	26.9	11.5586	21.7699	77.6346	19.7466	40.7679
30.5182			10.5374	11.6031	10.9865	11.0324	13.4945	20.2728	15.3473	15.832	11.2384
13.656			12.1263	49.4629	29.9964	28.7024	12.8334	31.4445	10.4158	10.9968	30.7953
14.8166			16.8458	23.3263	27.2409	49.8912	10.6604	23.5352	63.4687	51.8671	13.112
11.4727			11.652	11.0636	11.5705	13.53	13.699	11.9129	35.9818	13.7761	27.2542
13.4485			27.6545	38.9151	25.2117	12.8393	12.6229	41.4261	51.4995	11.4549	38.4541
19.3894			25.5437	10.8783	22.5911	38.1355	11.4623	15.586	13.0512	24.9953	35.8973
17.083			13.9376	10.613	13.7983	15.1605	11.9752	10.9257	11.4222	16.5034	30.8576
36.9763			11.0932	46.0092	22.68	24.8293	12.2286	22.594	16.8488	14.9678	32.1931
12.6955			31.3571	34.9101	32.6778	11.1599	47.6619	60.4256	11.5928	19.4398	64.3907
23.3277			24.8989	29.2049	19.1196	20.3929	11.9944	31.323	16.2588	16.081	10.6544
11.9781			14.0281	67.6812	34.5795	10.7997	10.4944	11.7943	11.7454	38.8025	46.2345
12.282			20.7783	19.8652	25.6964	34.8671	19.2219	131.584	18.2332	10.8234	39.0293
11.818			14.4149	16.2574	18.1384	15.4051	50.1699	13.1624	17.71	10.4366	16.3745
26.6435			10.6974	12.4331	25.3065	20.4329	15.9209	10.5255	11.5719	58.6543	19.714
20.8701			16.4575	12.4525	20.0193	22.7008	12.0537	10.5744	16.4486	16.2455	33.9111
12.196			21.1251	28.028	22.8905	10.6441	10.9835	65.9545	13.7983	44.7523	24.0422
17.8864			22.1745	12.2893	13.0246	26.6465	11.2103	21.8781	12.1931	19.883	11.6046
11.9914			15.0404	52.119	22.2739	10.7093	20.043	11.3155	14.0414	10.4677	19.585
10.6752			19.0173	10.896	12.0552	21.2422	10.9376	19.3909	10.8413	100.663	23.4819
19.8963			11.3956	70.6473	36.044	49.5814	13.6842	22.6681	13.6041	12.5947	0.5321
17.1541			13.9747	21.3934	21.3356	31.6284	30.5982	15.5622	12.6199	10.8812	23.1736
16.4204			11.2281	10.4247	27.8679	36.3256	30.8724	11.5764	16.954	12.2479	27.5121
20.4566			10.7908	13.4663	28.9396	12.0997	13.5938	14.9915	11.9129	20.9606	13.1372
16.8221			12.2627	10.948	23.3781	16.207	16.9081	25.4088	13.7538	12.4924	34.412
16.668			21.0688	10.6945	24.4735	20.9458	11.8269	16.4768	15.9743	14.2726	40.6523
14.9708			18.9343	12.2435	23.1158	20.3039	11.2385	31.5039	12.445	15.2746	32.1279
22.6815			13.988	101.791	27.4632	10.8783	16.8014	25.3451	11.114	44.8219	12.0759
12.276			39.5377	12.7607	29.6244	37.0593	11.32	14.0859	24.1445	11.2992	40.3085
37.2091			12.8912	10.8323	26.1277	13.9258	16.7924	18.1902	11.1436	12.4865	15.0182
28.2459			15.3888	36.9585	28.5527	15.4807	12.4287	29.8644	17.5425	39.471	19.0648
17.4758			32.491	99.194	24.2171	12.6095	20.8242	27.8842	12.0641	11.1095	36.0766
24.6707			16.5731	44.1104	19.3805	11.1629	41.3934	52.9521	10.9079	28.5823	16.4753
24.8129			11.6965	11.8595	21.0436	10.7745	15.8913	36.9926	12.4272	26.1559	13.825
14.2489			22.8045	10.9627	18.0465	17.7544	14.034	23.6777	16.9244	13.7805	12.4554
10.57			18.5104	11.7424	18.4733	11.824	15.3058	12.6333	14.1585	11.2177	12.7148
16.9022			25.732	12.7711	37.0994	13.6175	14.5336	15.8543	15.7653	26.1322	12.2064
25.9825			14.366	13.997	12.3101	14.034	14.1437	13.6279	30.782	17.1082	24.2067
24.9078			17.0963	14.3394	20.8375	10.865	10.4469	22.4828	12.2197	25.3629	18.7728
14.6684			20.1853	47.9302	31.8878	14.6476	12.8408	18.1206	10.6442	14.2712	13.9687
33.3774			11.1525	33.7525	15.5563	14.3868	44.2142	15.3725	16.4441	15.3488	38.1903
32.1946			25.308	37.5989	26.4835	33.9778	22.0026	23.4982	13.195	16.3226	28.8966
11.6224			16.5464	17.5351	27.318	18.1665	72.7328	61.4661	18.0509	49.2331	14.4238
15.408			14.8122	12.909	31.2356	23.5871	58.7077	13.0023	12.0655	46.8778	11.2503
13.324			26.8674	17.4654	29.5858	13.8072	11.489	35.4718	14.6595	14.5884	23.5649
27.9627			13.7257	10.8517	29.863	11.7113	37.6701	53.4575	20.1246	11.3926	16.2974
20.0416			13.7746	56.4532	23.9117	18.6631	11.3615	15.0212	25.5393	19.8133	42.7527
27.4795			17.2846	12.5458	11.4341	14.9233	16.6635	13.7702	14.6758	33.2618	10.9465
26.1796			12.5695	37.5292	21.3208	15.156	71.8731	21.2807	11.7884	12.5577	37.962
23.8465			19.1937	15.2761	16.7421	22.6192	12.0374	13.0083	11.3422	11.7765	29.6822
22.2338			15.4006	16.1491	25.8802	23.5397	69.0257	35.9625	17.7544	23.4433	11.9455
12.8927			19.0025	16.078	43.4864	10.9806	16.7347	13.161	11.0665	15.0479	11.1317
29.0848			10.6426	12.654	16.6191	39.0782	10.6752	12.6719	10.7048	12.3709	20.7723
24.5891			25.1657	23.5767	13.7909	17.7041	31.6862	10.6737	16.3196	22.5911	27.8175
11.2103			38.2125	10.6011	11.7291	29.0063	11.2251	24.8826	13.8339	10.899	12.2449
19.3894			23.9473	211.144	18.666	13.53	12.0686	11.8773	14.6328	47.7612	21.1029
13.3566			18.3992	23.7072	12.9742	14.286	12.2568	18.3399	19.7096	13.0216	13.1238
31.4208			15.5622	11.7869	11.5438	33.4708	91.0579	15.7356	32.5459	22.6489	11.8062
22.7749			25.0412	34.3098	16.4931	24.6988	11.1688	13.699	17.9472	12.0433	51.4862
22.7111			19.3242	12.78	12.9238	11.572	23.0283	11.99	18.8009	17.9783	15.0019
26.9474			24.641	17.4491	25.9306	16.1966	10.4514	11.1702	20.1409	10.902	74.6064
13.745			11.3022	15.6259	10.5759	22.4117	11.652	12.4554	16.2113	16.3774	27.6114
27.0438			13.4693	55.7699	26.9667	28.772	18.3222	11.1435	11.5986	10.7938	10.9124
22.3361			17.5129	26.2122	24.9419	11.864	13.1016	59.2428	13.9747	47.8428	11.9825
44.4929			18.463	19.4146	10.5537	18.0479	45.5453	46.485	12.0211	17.4521	36.1804
17.2505			12.2686	14.7573	19.6844	60.4123	10.8471	19.4116	23.39	10.5285	39.1493
30.4633			21.0243	46.1278	10.6204	10.8842	10.7448	17.2608	24.9997	62.4682	13.656
33.4619			10.6752	50.7242	11.0902	11.0146	11.9218	17.6166	14.5691	10.8901	18.7105
23.3663			14.7366	17.249	32.4066	22.2027	15.497	11.8684	18.2347	14.9056	14.7692
17.2861			13.2973	11.8877	17.1986	36.4353	69.3859	11.2918	25.8194	57.2699	12.5028
25.2932			20.2254	76.2472	39.0693	11.9514	13.0127	16.3878	58.6158	12.8067	13.2128
29.3753			13.7301	20.9679	20.753	19.9438	11.6431	11.2726	24.429	19.1256	16.2396
18.0139			20.4477	14.8745	11.649	10.6307	61.4069	28.154	15.7282	43.7162	38.3237
11.1747			26.3145	12.8201	18.5919	18.0005	10.7908	80.7725	13.284	22.8831	15.7104
27.4277			23.9666	10.8798	19.923	18.9195	97.2122	39.2946	14.2504	17.7752	40.264
14.4298			10.8531	18.3622	17.3765	14.6298	20.59	51.034	10.7479	15.7712	14.3512
18.8232			13.8413	11.4267	26.2211	11.1658	10.9998	14.1808	11.3644	39.1389	41.0007
25.7601			11.904	15.8853	12.15	16.4931	12.8037	16.207	16.2648	15.626	32.5222
16.5271			11.4134	11.3393	11.3645	51.1541	12.0315	17.7219	23.9458	11.8669	21.7284
11.4178			13.6649	40.8035	11.7632	12.8956	13.0839	30.0319	31.4239	15.0479	29.5473
28.1021			13.5241	13.8369	27.3802	12.8689	11.8877	30.7345	34.2282	54.3143	13.8087
22.8845			23.4448	14.9619	16.1936	20.3899	14.0577	11.3882	17.3543	11.5038	29.9282
26.2433			12.6525	13.9703	35.5816	48.7455	17.6937	53.2263	15.1413	15.4007	64.2157
22.7837			21.1488	17.8419	11.3526	47.026	12.8141	35.2006	56.9883	10.4707	29.2568
17.3542			57.5145	11.6816	16.1803	12.0389	29.949	22.6147	19.1478	15.7638	44.4469
20.003			13.9228	21.2911	10.5967	25.4414	12.6125	10.6752	23.2403	12.6214	12.1412
13.5597			46.4687	10.8961	14.2682	20.1957	35.5816	25.4267	24.5551	66.9476	20.7086
13.9984			11.443	19.3479	17.5721	16.5701	13.991	16.1566	29.9964	11.0532	37.7975
36.5761			36.5228	26.6406	22.7141	14.3586	11.5334	29.1308	11.8832	13.6708	53.1759
11.8877			11.1599	13.9569	12.8615	23.8495	88.5292	15.9802	20.4685	17.9738	13.5256
28.4059			10.773	49.3295	14.9278	12.279	20.1172	12.6154	14.4446	10.7375	47.3566
24.9197			18.6468	30.3833	21.8455	49.0656	34.8804	23.9355	10.4603	10.5596	17.9175
23.2655			16.1996	17.5277	16.4234	55.2896	20.3158	13.3329	18.7298	12.1174	27.4543
20.0268			10.9272	62.8017	25.8846	23.476	12.3442	66.9609	11.5868	13.37	44.0586
29.1189			15.6689	13.4441	23.7013	11.151	12.4243	25.3332	18.8929	100.63	11.2622
22.8964			12.4287	14.9575	24.7374	16.2411	31.7454	26.0655	66.1486	26.7755	10.5611
51.0029			12.3679	10.8501	14.4505	36.5688	12.4376	33.9807	56.508	15.0019	12.8008
27.3743			12.6555	21.0555	22.5792	17.3557	13.3329	14.5365	25.3911	40.0357	13.6456
31.4831			33.4886	24.1875	14.5632	11.6194	11.3303	12.8615	19.496	10.7537	46.1129
26.0803			10.9672	52.2955	19.0603	12.1945	10.8516	24.3475	13.9939	12.0967	28.9959
23.0921			11.8136	13.3818	12.2405	10.5033	10.8694	80.6643	20.2936	21.4141	39.9112
25.7749			17.0252	12.9934	17.1823	46.1456	21.5016	12.4035	21.4557	12.1249	28.5912
17.2327			55.0821	13.8635	27.1549	10.5166	25.6579	16.5508	14.0177	23.4448	20.8583
17.0993			11.9826	10.4795	16.1581	12.0878	54.759	53.6784	13.9703	36.0485	136.747
20.1587			19.5391	12.5236	13.7879	12.1145	57.2788	15.7667	14.2934	50.1832	30.3907
27.1757			12.4243	10.8931	14.7692	11.2948	61.0289	19.7555	18.623	17.2846	15.958
25.5244			11.5334	13.7627	24.9197	18.4511	15.4303	59.7142	14.0636	10.7434	41.3757
15.8601			19.9719	10.7301	11.5067	57.4715	11.2977	11.5068	14.148	23.3292	23.3292
48.7944			15.9402	12.694	22.9483	23.5012	11.566	20.4893	12.5443	27.2498	27.2498
23.2996			20.1127	21.7728	27.2231	15.8602	75.094	22.0412	30.4826	15.0745	87.7347
23.8465			15.3221	51.9471	27.899	13.4189	13.6041	13.533	11.5749	16.5627	10.7716
30.7909			43.728	80.233	20.8138	30.7271	88.7234	10.896	16.1047	11.4401	13.7153
12.697			16.3419	19.7614	15.7149	19.3642	11.3689	31.2979	12.6703	15.1605	19.6948
11.987			11.0473	13.5582	28.0902	47.6471	10.9583	37.0964	15.3147	50.0869	12.7652
13.6456			78.8352	10.7745	24.9701	13.4959	17.1616	51.0044	11.7187	16.0587	13.0186
11.7187			23.4196	11.2874	35.3488	10.9168	17.7811	10.8086	13.2632	52.9565	12.0522
17.8449			12.8823	13.2187	22.8267	13.7375	12.0656	64.2706	16.7406	46.0981	41.3846
14.4876			13.284	15.3665	25.351	52.457	31.2726	15.116	14.4491	14.5394	44.2616
25.2517			63.1263	13.7702	22.1968	38.1162	11.4786	66.0063	15.3858	17.2638	45.735
21.0569			12.0759	54.5959	19.4961	11.0235	91.0001	21.595	14.7825	10.7671	79.8476
18.7253			10.4751	18.9269	31.114	17.7782	105.096	28.443	10.693	11.4741	12.2909
13.9866			16.6606	17.418	24.8663	12.7415	11.7069	30.7761	33.8458	20.2565	14.8937
10.862			17.8997	10.6767	33.1314	15.62	35.2643	31.4713	17.8923	13.7642	11.2993
38.9685			15.3992	14.6803	17.6833	22.3124	26.6821	38.6261	33.579	16.877	16.2455
23.0595			43.4345	15.2613	52.4689	36.0944	11.7335	22.1524	24.5713	10.7167	13.115
13.6308			12.3576	15.3962	19.6695	17.6967	30.0557	11.7395	31.2355	41.1948	49.8601
25.5244			11.7973	90.0411	14.9382	19.7688	14.2949	12.3501	15.7356	42.9647	13.6768
12.0359			11.6031	55.5431	25.145	11.6387	83.6615	12.2509	14.4164	11.9455	40.9829
14.2801			30.6397	62.1895	13.6412	56.637	49.3383	13.4693	11.1318	13.4796	45.6475
24.5121			11.7306	11.0131	24.8144	10.4306	10.6648	11.6179	17.5751	11.655	48.3185
15.3769			41.352	12.4169	44.5329	47.739	17.1794	14.7826	29.66	14.1496	13.3447
22.7096			17.2327	15.3606	29.7074	11.065	14.24	64.7287	10.6292	52.3503	70.3078
22.2027			17.7604	15.4066	29.777	54.9976	14.3023	12.9282	24.1534	10.8457	16.7999
11.8121			28.7113	12.7711	22.637	40.2507	10.988	34.7396	14.3201	71.9116	15.3799
27.3432			37.1631	42.6371	27.7864	20.9117	13.2084	39.3895	14.7129	10.7404	43.2715
13.9021			26.147	38.4067	22.9172	64.1846	30.8843	22.262	17.2683	10.5877	26.0981
28.314			19.0885	21.088	21.6172	11.0591	60.3263	10.8917	21.4971	54.0371	53.8918
12.5028			30.7583	13.8265	20.6093	54.4047	11.0117	13.1417	13.8961	13.9777	69.248
20.7827			28.151	10.9687	14.621	11.2325	97.697	101.237	20.2446	38.4156	73.5406
10.613			11.4904	116.163	20.2965	16.8636	10.8175	69.961	15.9328	10.4588	36.7466
15.4318			15.9713	10.4084	23.1617	49.4332	13.5078	11.314	11.6061	44.3832	45.7454
24.8411			12.4895	39.9156	30.9124	11.4356	42.892	42.222	13.8131	14.1096	10.9302
16.3033			24.7744	10.5685	10.8338	15.878	13.4381	65.784	61.0022	14.8403	12.5147
19.0351			14.8507	10.9094	36.2011	11.8225	21.678	13.2913	32.0093	50.7435	61.0659
19.2871			11.5675	16.5242	24.6232	18.2406	41.7314	49.0286	26.1589	16.1447	46.5991
20.7516			14.2178	12.7622	23.0135	46.1441	11.2933	11.769	12.0241	16.0084	48.6402
25.2621			11.0858	72.9359	36.3568	18.0732	10.4869	11.2014	27.5033	10.4084	43.021
12.2227			10.7879	90.0455	19.1389	47.7257	14.9767	37.9531	21.8959	33.0024	55.3622
32.7682			12.1782	12.0433	21.2615	10.7152	11.1599	13.3447	16.8207	13.6308	38.6972
10.8694			44.4425	15.4762	21.3133	46.8556	48.034	15.8779	19.7214	14.5246	20.1987
22.0189			21.1622	15.242	21.7284	10.6826	32.5414	12.7296	19.8652	43.1885	61.8516
20.9383			11.0369	10.7671	27.6159	11.9766	10.4484	17.3379	20.47	14.4461	21.8099
11.5868			45.4445	13.3981	36.8474	10.8397	13.3996	16.5078	16.8028	45.2785	37.4655
22.3658			13.8087	86.8483	28.1628	16.9066	88.6626	30.1654	19.714	51.584	44.1905
22.9779			20.719	12.2271	34.8878	13.7687	62.0857	13.1342	13.779	16.5983	23.2136
34.796				14.7025	27.7878	55.2511	60.3589	22.763	29.7134	64.3788	16.4456
36.5257				10.9168	16.622	59.0842	12.3338	12.156	12.9238	43.2908	38.3015
12.7296				12.8052	13.5582	14.2074	14.4965	65.7321	18.7075	10.481	48.6521
12.3457				13.8161	28.4282	15.9654	11.815	11.4548	19.4012	11.7246	40.1513
15.3473				15.3946	35.6868	14.7232	10.6263	13.573	34.1186	35.1042	50.7435
14.873				14.6921	14.3586	42.8031	10.7508	12.1204	11.9559	15.998	74.2951
33.5835				12.5384	22.4339	55.2792	50.1906	16.5064	15.2272	11.0413	17.7219
19.0277				13.2336	25.9543	12.448	26.9622	77.7368	33.4397	10.441	12.7637
15.8127				17.9887	28.6253	12.8408	38.8084	19.6176	27.8649	36.7985	14.3127
33.6946				17.3053	44.856	55.9403	59.4117	83.5414	13.3951	11.1599	11.5942
19.8178				50.1002	35.039	56.9082	32.4006	13.7553	12.6095	58.9123	12.0211
12.697				56.588	26.8733	11.6016	49.9298	12.8556	24.644	13.6857	13.1624
36.2337				15.6423	37.9457	11.3733	14.0147	88.132	31.1496	34.2045	17.8226
12.0048				17.6892	13.5535	10.8797	41.8885	11.3496	26.8911	35.7372	15.0908
22.7497				12.2686	14.4253	55.9433	10.7137	13.1061	15.5459	19.0588	23.7828
42.3065				13.7894	13.1521	13.8027	78.1623	15.0552	14.9145	10.8205	12.4006
13.0439				12.3754	13.2405	10.9138	11.0221	50.7777	12.8882	14.7025	11.8313
18.6616				43.3115	11.4134	11.5483	14.9604	17.5811	49.8779	93.6711	10.6559
17.1675				82.8729	11.6199	52.8098	11.2266	77.8332	25.3999	39.1019	12.3561
10.8916				10.4499	12.8833	10.4054	77.6716	75.4765	19.9956	10.4751	14.6847
28.5734				95.8323	15.0365	19.7925	14.8566	10.6649	15.3073	15.8349	15.8424
48.7603				10.6011	14.191	34.5884	91.6642	33.5746	25.4666	72.0228	19.8489
21.7343				73.4042	19.0612	10.7049	10.6115	11.6905	12.8749	46.5502	19.9245
63.0818				17.7115	15.9591	11.9485	63.1515	15.5088	19.5287	11.0754	12.6436
10.4766				11.2058	28.4115	48.5794	12.9119	13.2321	42.6904	53.8622	12.0329
22.4977				40.8124	17.7895	13.0809	11.0324	18.5638	11.5364	58.8856	12.9416
16.7109				14.203	11.7428	56.4828	17.7115	10.9361	18.7046	10.4988	19.6429
16.1981				95.0867	24.9882	18.4185	18.8409	14.8344	12.0181	11.7676	15.3739
31.9085				10.9672	15.4315	17.7441	78.7789	12.7993	14.5246	52.5223	16.6591
14.7099				112.248	10.5023	74.2684	11.6001	16.5242	43.1307	10.6574	31.9737
14.7129				11.9693	15.6183	15.4688	69.125	49.5147	39.4176	16.7154	10.6737
27.5581				11.0946	14.522	16.0158	10.5863	18.0495	39.8311	36.9749	10.9998
13.0364				116.158	15.3725	11.1777	51.0934	10.9731	32.2065	73.7778	11.3126
39.514				89.5905	12.9112	16.0247	83.8853	83.4273	20.9294	12.5088	31.4876
20.3603				50.751	28.9489	20.5041	14.2133	11.9959	17.5159	12.9964	10.6129
51.9694				56.09	11.1611	25.7987	11.9752	17.8078	14.9781	10.7686	17.0904
14.0281				38.6379	19.012	17.6522	55.3178	13.3537	30.0527	45.1006	29.2241
29.2597				18.7698	14.6875	16.9688	10.5774	24.4083	13.2469	45.5957	14.0414
11.2444				11.5512	11.4626	20.5277	13.4322	57.6153	13.5212	80.8778	27.3669
12.8927				84.7227	13.7699	14.0192	46.4332	13.5849	15.4421	67.0676	11.6906
28.0235				13.5063	24.3672	12.5651	12.8334	19.2915	35.4392	70.1596	20.0935
19.6532				18.082	16.3458	28.0117	11.5156	10.9065	48.077	64.2854	11.4238
13.5671				16.3152	12.9325	22.597	11.7899	82.9411	13.9865	86.5504	13.0157
24.1282				18.3236	27.5364	13.1787	11.2325	58.6084	16.3433	121.727	11.3808
11.1006				19.084	12.6588	15.7341	46.1144	10.6811	11.8417	13.1387	27.1979
11.9173				81.1046	15.8805	11.1599	11.612	34.2905	36.8666	10.6485	33.0409
15.122				21.9892	24.7605	19.3909	22.889	116.154	10.6396	14.1407	21.9122
13.6101				11.3763	16.3688	23.8258	16.6962	12.3605	12.7163	16.7213	11.1466
14.0992				67.0587	10.5498	11.8062	11.7469	30.2677	40.052	22.0797	19.6666
16.1862				114.38	16.1492	11.4252	11.3778	20.0372	10.527	17.4565	24.7596
13.3107				11.0902	35.7855	29.1278	20.2698	51.0267	16.9185	10.4158	14.741
23.4834				98.988	11.9738	12.2745	78.2631	55.3534	11.7987	14.7662	13.3447
11.2711				10.4469	10.9857	13.7954	37.4596	19.8904	13.3017	11.6728	49.3236
18.4452				10.4454	33.2914	20.4463	98.7212	14.0547	53.7511	11.9855	12.2167
20.4848				52.4956	10.5154	41.1815	41.9093	35.9254	21.9937	13.862	20.6508
14.3097				113.551	24.5179	39.4399	14.4535	13.0098	24.4053	11.0606	15.7771
20.2076				12.6599	29.4602	13.0587	18.0509	10.9583	16.1596	11.3229	10.8812
31.8655				11.7246	14.5072	41.9345	62.4533	24.2808	18.3266	19.1937	11.3303
17.3053				28.2029	32.2263	11.9396	33.0528	15.5651	22.5155	12.0923	37.5722
18.2732				45.3511	21.5929	30.9228	87.2974	10.4796	16.3522	12.777	11.2518
11.4				10.607	35.5627	26.4034	99.1244	12.4154	18.2362	23.3115	22.8134
11.1051				15.4066	28.6409	51.6418	11.1036	11.0591	24.2156	12.8941	11.6194
26.1099				13.9317	18.8416	17.3335	14.1703	16.7539	13.0142	13.4752	22.5407
13.1239				12.7578	28.0919	24.5802	12.3976	69.8898	18.8143	15.1946	36.7288
23.6064				20.2595	20.572	22.6933	57.5856	77.9089	17.0059	16.0617	23.5249
11.6994				22.0589	31.6184	26.1025	16.1329	82.7039	29.1515	28.6298	44.5077
17.0504				22.5451	19.3528	12.0255	36.044	80.7933	21.5742	12.7429	11.2355
11.5438				23.1424	27.0038	13.4189	11.821	93.7541	13.868	13.6427	14.993
17.7782				30.7168	32.5	17.6344	24.4735	12.8363	44.5714	10.4262	31.0933
28.446				17.037	11.4921	15.2657	20.1587	12.6095	12.657	17.08	14.6046
12.949				44.0853	11.7264	52.629	12.7993	12.5384	22.9587	26.4375	14.8047
21.8262				25.7468	11.166	43.9266	50.0958	11.1851	11.6831	10.859	12.2094
18.0568				12.2049	21.2373	52.9343	48.1837	12.6229	10.7493	28.0131	16.1477
25.5037				29.8111	11.7625	27.8797	104.751	14.2089	20.5811	16.0676	53.6532
12.0878				34.3513	23.3021	18.1576	41.3149	11.8284	47.1461	12.3235	12.3901
15.6511				13.0142	14.9628	11.0562	45.1732	11.5957	17.3869	17.0118	12.8867
17.0267				19.1848	19.792	12.2909	83.4154	65.4905	41.3416	18.5519	22.7467
27.5818				12.8097	25.8355	22.0293	65.0829	21.6202	13.247	12.6496	72.2852
11.4845				10.7063	18.7498	10.7463	99.2696	23.8184	12.817	11.3215	11.6861
28.0013				21.9359	12.3901	50.5434	80.3338	24.4291	14.8759	17.5321	49.8349
26.8318				11.5127	20.7113	31.114	13.3803	10.641	18.2125	11.6802	12.0478
12.0181				22.1019	23.615	18.2747	96.7809	57.7147	13.9984	16.5064	30.9302
14.8507				13.3744	26.0354	11.028	90.9453	85.0592	22.1686	14.9174	10.5952
18.0954				14.8922	19.5445	15.1308	11.4193	10.7182	12.5962	10.4766	68.421
12.4317				36.7955	34.237	11.0858	29.4005	10.6248	27.3165	21.5965	15.1516
21.4468				26.9118	11.4396	48.9307	14.9901	15.5711	11.4564	19.0292	38.8499
14.6862				17.6952	11.6854	14.2934	11.6402	14.4194	33.2944	41.6929	20.464
18.3266				15.6615	22.2385	57.3974	21.6973	15.1057	14.9678	28.5008	11.3081
23.9651				30.8087	25.0571	44.5952	52.7135	56.2812	30.3966	13.3447	32.8794
30.1372				56.1493	27.4315	19.465	38.7832	11.0072	12.6896	13.0483	19.5761
19.505				41.0318	16.0034	18.0227	16.9511	16.2455	22.6563	13.3181	16.2692
15.1872				49.2049	26.2336	19.4576	77.2463	69.62	12.356	13.5582	37.4403
20.8553				11.0339	26.5204	17.2164	17.0148	17.3898	10.6856	15.159	14.4327
16.665				10.4677	23.2562	19.5065	13.1891	12.4954	12.5088	21.4171	17.4239
13.9955				18.0376	36.3066	13.8176	70.2085	13.0098	16.8606	23.8836	16.9585
17.3024				12.7489	31.2513	33.1655	15.2583	10.988	14.369	14.3023	12.7
12.6214				11.7973	38.1059	17.6566	92.8781	15.918	11.3422	25.7898	23.4715
26.605				14.8151	27.1005	19.9452	11.0028	79.4608	16.9036	16.5642	18.6097
23.47				11.7943	17.5667	37.8272	13.407	12.0789	14.037	11.2874	17.0963
12.2686				10.8175	22.4827	22.7763	12.3679	32.8468	14.1793	12.9638	14.3512
15.4288				14.8804	23.3791	42.5081	87.9081	38.8292	15.3621	15.8719	13.447
17.0445				16.2129	28.8047	20.5292	10.4366	47.8368	75.1281	10.693	11.3022
				24.4068	13.3028	11.8714	32.7208	13.6441	13.9539	13.7953	19.0766
				11.5512	49.5472	19.5406	12.694	13.1417	10.647	37.1705	17.5736
				13.4174	23.0005	11.6431	14.495	12.1115	10.567	12.9667	38.1947
				23.5486	27.4791	22.7941	11.6728	14.0399	12.7548	34.286	11.6179
				21.0184	35.6233	49.0093	11.9455	11.32	39.7882	34.5988	34.0948
				35.6542	20.6654	16.8948	21.0332	53.966	10.9257	18.9936	14.8033
				11.6594	16.3524	24.5002	28.5719	38.8099	10.6367	14.1377	43.7665
				21.6973	22.7318	51.2846	11.2192	14.3794	10.7286	24.2986	41.2438
				42.7142	54.1126	11.3378	17.8953	19.296	13.1313	11.2874	19.8459
				52.6957	38.668	12.322	26.2567	22.2042	78.61	22.6592	43.6332
				37.5618	33.3144	23.4774	12.1752	14.0177	23.4078	12.0181	11.9322
				24.933	27.8854	25.0071	12.7933	77.0684	47.0912	26.0032	21.2274
				51.0637	27.9625	24.3105	30.8413	14.0295	12.5339	41.3238	12.319
				23.3959	39.2055	15.4733	14.5572	16.2603	39.5866	38.7091	44.7374
				10.5314	20.2082	28.8328	24.0763	13.4841	17.1378	15.789	45.8714
				18.3651	29.0325	13.8309	10.7197	14.0651	17.5499	35.9373	38.9314
				15.7119	37.2489	15.1042	10.7923	16.2218	13.7049	24.5061	19.668
				36.9541	18.1959	13.0794	15.9298	11.2903	14.3393	15.9224	10.5077
				13.4885	35.2956	55.1443	14.2311	18.3133	34.4773	13.4515	70.1448
				39.6355	18.2549	46.8986	11.148	78.1415	63.5844	13.2291	68.7277
				11.1836	24.0362	50.7702	11.2814	16.5879	13.8028	14.283	14.9204
				41.3534	29.3078	26.7473	19.9734	10.9969	71.6033	32.0597	11.8996
				10.5374	22.971	59.0886	22.5584	21.2808	12.199	12.614	14.1837
				22.4354	25.1915	12.2627	54.0668	13.656	43.983	11.0591	40.5352
				40.6864	37.9289	12.0137	14.5646	71.8583	14.492	13.7568	10.5581
				30.4203	31.7527	15.5162	32.62	79.7454	15.6645	21.7921	21.1221
				13.2232	19.2102	14.3838	15.8868	71.3424	13.9228	11.6371	18.1724
				70.0973	27.3971	31.5335	12.3324	85.1763	12.236	43.7339	18.6705
				35.7253	30.2189	14.1422	21.4942	16.416	14.2741	11.4593	24.9702
				19.5821	63.6874	49.0063	10.9805	10.7004	11.8314	15.995	34.4031
				16.7287	40.4935	14.5469	13.991	17.2386	13.1802	11.1361	47.3921
				11.5453	14.9366	21.1355	13.7553	14.5424	40.2062	17.8819	15.3428
				11.9559	26.8727	24.2215	15.9224	18.2139	35.2762	18.2851	40.0179
				11.7068	12.5588	57.5278	19.1908	11.987	46.4435	35.5386	61.7196
				13.5241	14.0468	11.1807	28.566	77.7992	10.9835	31.5261	19.3256
				14.8774	12.1	49.7074	14.7929	11.0132	12.989	28.5719	10.5388
				14.1555	11.0168	17.4743	45.188	49.1263	12.359	13.9658	13.7434
				12.946	27.6593	14.6402	47.401	10.9583	14.4727	12.0478	16.3715
				31.0488	29.5733	23.0609	11.3541	10.8813	12.0404	14.0562	17.9116
				15.0834	31.8625	10.8427	11.5126	13.0468	14.6654	15.4332	13.0275
				10.5833	27.4119	17.9323	10.7893	48.2163	34.2134	16.1091	83.3798
				18.2303	20.1443	21.2896	16.9185	17.3824	94.3633	13.619	14.2756
				13.4248	16.785	14.6906	14.5557	73.1745	10.4499	13.745	15.451
				17.9798	21.8993	11.9811	46.4257	17.5232	50.9703	18.38	15.577
				12.1441	21.6535	61.1267	44.0956	60.1099	10.8205	16.8191	15.8764
				11.4608	19.3053	14.1971	35.9625	14.2978	26.4997	16.3537	47.2484
				49.3902	39.5545	55.6646	16.8384	95.6143	14.8611	14.0992	43.0358
				57.4878	11.0267	25.5659	15.5666	98.1179	10.4099	20.1765	18.1502
				14.2222	36.5164	24.2453	30.1965	14.317	11.2577	16.4026	15.2835
				24.1815	32.7277	45.898	35.294	14.8922	36.4783	24.2008	12.823
				10.779	36.5492	16.9792	34.0281	11.7424	15.7964	11.3986	11.2266
				29.1011	30.8564	11.0043	11.7113	29.07	11.4978	15.574	15.7993
				42.4562	27.8805	11.9648	14.3127	13.9777	42.3317	19.3849	17.0726
				26.7132	20.7768	56.8593	10.6292	90.4754	33.582	27.7686	52.1339
				34.5825	23.7232	24.4038	18.0079	15.7549	14.1036	27.2082	14.4208
				10.4173	28.4803	15.4288	12.3309	11.1628	15.8986	10.7078	46.5132
				12.5755	27.112	11.0132	10.5492	15.2271	12.4584	13.0276	28.6031
				13.367	43.1531	10.945	12.0641	42.2236	11.8996	22.7526	10.9523
				12.6688	23.2922	44.4869	21.2437	79.4118	45.9351	22.3316	18.4289
				19.9823	36.0395	22.0263	12.8838	38.9744	40.5471	24.1341	10.4454
				14.0488	11.5969	59.3614	25.4607	24.1756	10.7271	17.2786	10.4336
				48.7632	28.9064	14.5098	25.1065	10.9613	13.1091	19.5257	12.1886
				17.126	32.3066	14.3764	13.1283	10.696	45.4519	39.9023	62.3466
				14.8611	21.3897	51.8463	10.8324	17.1008	34.0607	42.8653	15.8986
				19.2011	13.1242	17.3691	26.2136	11.2073	16.0736	28.6224	16.6709
				12.8126	37.0227	18.3044	14.4994	11.2592	11.8477	15.1442	50.6516
				12.6881	12.3294	16.1003	12.3516	11.7335	17.5795	22.8164	46.4109
				37.4521	18.6416	11.9544	11.3155	67.7954	16.1165	16.0202	16.2915
				42.52	21.9403	59.7749	10.5714	11.7958	43.3278	11.6046	29.9297
				25.981	10.6514	64.8546	28.2696	11.317	11.7587	14.5171	13.5122
				27.7597	17.5486	10.4899	29.153	42.4429	13.9272	12.5325	10.6782
				22.4917	11.4019	19.923	12.6333	84.1462	55.6142	20.0653	12.362
				26.2552	14.7727	11.944	21.1281	16.5849	40.5457	12.322	35.0213
				16.9125	11.1021	16.3834	26.851	13.1699	45.698	22.1227	25.5274
				21.3652	11.7494	56.8282	52.2258	122.213	14.1511	27.0719	12.4731
				50.7554	22.5434	11.735	13.6931	14.7914	12.5073	26.4924	24.1133
				12.6525	16.3852	10.6041	37.9235	85.8433	41.9137	14.0192	32.8423
				12.7504	17.0488	14.1718	28.7454	69.5445	13.7983	16.0839	29.6258
				10.4054	26.3467	27.6811	20.8257	81.6026	17.9175	31.1244	11.5867
				16.0914	13.4388	10.6204	24.3297	11.4949	40.6064	26.4271	17.6907
				22.4651	58.9614	10.8857	15.6512	13.8768	42.2339	17.9768	49.9802
				12.946	19.6724	12.0537	18.2718	13.1639	10.6574	11.5779	11.0339
				12.7044	29.6667	22.5421	13.1447	22.5332	66.0864	10.6337	42.0427
				29.1663	24.9244	25.7957	89.1443	19.9156	67.3226	16.256	20.6256
				12.8927	17.5601	53.6843	10.5121	18.2821	11.7261	15.5741	10.5107
				35.7638	16.7457	64.9599	31.9471	11.3437	54.839	26.1232	32.076
				58.8915	16.7703	18.042	22.4236	34.6359	10.9183	10.6397	11.4415
				11.1036	16.3639	15.9105	21.506	19.0159	13.9643	15.9105	26.6984
				12.8393	28.4065	54.0119	17.1082	14.9767	52.5015	16.5479	47.2647
				11.4208	23.1087	15.1916	16.6635	51.1571	47.9851	15.7327	28.7261
				19.9912	18.2156	21.1325	24.0096	80.6051	11.0547	13.6071	25.1168
				10.5403	22.4057	14.0992	16.1358	12.2998	65.4994	15.8557	12.8586
				13.112	12.0312	14.8344	17.1186	12.9786	51.0948	15.0168	20.7027
				28.36	13.5503	13.1491	16.7391	12.6466	65.8937	12.3072	14.8922
				15.5429	22.5728	13.9866	11.5794	41.77	14.7069	39.4413	15.4229
				13.3373	14.3942	45.1836	23.3618	12.9519	17.1882	14.0132	18.2391
				10.8797	28.7523	15.8898	44.2112	141.019	14.9293	10.6678	14.0044
				27.6707	11.674	62.8966	23.5634	12.7563	15.8987	11.7973	16.5642
				39.9631	20.5605	16.2352	11.0472	15.2346	11.7958	27.5921	11.3896
				10.8546	45.6684	17.0134	16.2411	12.1768	19.6488	10.4247	15.8468
				13.0379	33.3767	11.9292	49.7534	25.2487	13.0527	29.614	10.6589
				13.9792	24.1312	11.821	10.9109	13.2647	15.9921	39.966	19.5821
				11.1036	31.3693	10.4603	11.7172	23.6108	52.8394	29.0359	44.5151
				84.5908	27.7937	15.7475	14.8907	11.1243	42.9573	11.649	16.5049
				13.4841	21.5372	31.9559	20.0164	128.99	12.7459	16.4827	19.9037
				36.4546	32.6229	18.5297	22.9883	11.4772	12.5102	11.3926	42.6771
				12.0685	29.2062	11.3037	15.3191	14.996	10.4306	17.4135	13.6174
				62.2429	24.1624	50.0439	30.2736	10.8456	11.7054	15.1857	13.5463
				18.0583	16.6834	54.3988	18.7268	25.0249	55.8469	24.2245	32.9743
				12.9208	30.4631	19.2323	18.8469	19.3952	19.336	11.8743	13.8309
				56.8845	37.3161	15.5933	46.0329	11.2933	12.5517	10.6737	15.3088
				21.3119	21.4471	17.3943	24.9775	14.2712	45.5631	14.8152	32.8824
				68.3379	32.736	12.7044	32.8853	34.4862	76.9883	58.9952	12.4792
				10.4395	32.1903	10.9687	16.0528	39.0752	15.5059	13.2262	18.042
				48.5839	30.3681	14.0992	17.9323	12.9475	74.0757	15.7134	12.3146
				12.1441	11.0939	50.5375	14.7855	12.4495	18.4645	18.417	20.3647
				10.7478	22.3746	11.4415	11.8521	12.6111	10.9657	11.6683	14.2652
				20.2402	16.1033	18.5667	37.7931	12.7355	12.0982	14.6092	28.9396
				14.867	68.9066	16.6768	32.457	86.9743	46.7666	13.8042	13.9539
				11.2592	32.6704	27.0126	41.4928	11.9188	17.3291	40.6923	71.8494
				45.5645	26.9072	28.7587	51.7441	17.5958	20.1038	36.7437	50.4901
				25.8742	28.3361	17.4254	23.0758	14.5009	42.3836	20.836	10.9553
				19.9586	21.647	16.164	14.7973	14.5884	33.2084	10.4766	19.797
				62.3778	32.3951	19.5658	24.6855	10.653	10.4692	11.1777	23.3633
				10.4603	44.6967	12.445	27.1564	10.4766	36.7392	12.0152	11.0932
				80.1441	10.8186	14.7336	50.41	15.2998	24.3668	21.9685	10.6677
				40.9325	22.1238	37.8909	42.9276	23.1069	32.3028	27.6559	10.6115
				11.0295	30.9006	12.4554	11.99	16.9007	10.5596	40.4908	36.9245
				55.1458	37.1456	11.4089	17.4328	47.1565	20.6018	12.9831	12.0507
				11.8195	25.6814	11.7439	21.7284	12.0655	11.8299	47.3225	11.5111
				22.8979	25.4045	19.6354	18.0509	10.6204	14.157	10.4795	28.3881
				27.9479	30.1239	12.8941	35.3355	10.9153	59.7809	15.0938	17.9961
				31.7455	35.5922	19.3849	10.9168	14.5187	12.6703	18.0598	12.0656
				22.8994	27.1661	42.9232	18.4155	13.1357	10.8857	10.9464	11.5023
				44.2023	37.1817	43.6391	14.8373	13.3447	65.2148	48.3067	11.3541
				16.0395	31.8756	10.5714	14.7336	14.9263	22.5288	13.5315	14.4831
				12.2582	35.3496	13.7761	29.0744	94.5249	18.4674	17.1556	39.2398
				23.0417	33.6913	11.8877	44.1831	12.1945	11.6772	44.4572	46.3308
				35.6779	30.1665	11.4208	11.0976	15.7534	40.636	11.9855	21.4112
				17.5484	27.2988	37.3721	26.0966	67.7687	53.0573	15.4036	17.4655
				11.1599	11.4544	16.0009	27.8012	13.2662	15.5948	13.6116	28.0383
				33.4189	26.9039	45.7231	13.1565	11.1006	11.0606	33.9066	12.6688
				33.3463	10.4532	49.3724	61.899	13.5552	76.7808	13.1624	11.9737
				11.7973	23.6904	13.3299	26.3871	14.6817	14.8567	16.207	24.0822
				22.7259	24.6603	15.9432	28.5794	79.9395	62.6994	11.9144	15.0063
				10.5966	17.0044	11.7187	41.1326	11.8877	45.2444	48.5839	45.6134
				25.0234	18.5208	39.5703	41.1385	86.1249	10.9717	12.8052	10.7034
				23.5071	102.722	70.7154	16.3063	11.8995	13.3344	38.2481	11.0561
				37.3024	16.0884	10.6811	11.6209	12.9475	13.3373	12.2538	12.1575
				11.3318	856.798	17.7485	16.0469	16.1759	12.8719	10.8561	15.875
				30.7138	38.3801	12.0997	15.2479	74.2877	14.4594	18.6661	28.523
				34.3839	29.3205	13.4189	15.0389	85.2623	16.0054	13.5181	12.4302
				13.3714	20.2417	20.9561	12.2138	11.2296	34.4462	13.1283	20.9206
				33.7895	29.5784	14.4431	35.331	96.2265	21.0169	36.7436	17.9204
				32.9268	18.1784	66.2464	11.5675	10.9968	12.0122	61.7937	16.4738
				41.7196	167.846	12.5043	60.1707	10.4588	15.1383	34.2801	24.5818
				64.6886	10.4766	13.8991	38.294	11.7543	74.3055	25.6786	11.4149
				10.9731	33.702	11.1258	11.5468	13.5122	87.1122	26.4745	18.6289
				29.0018	11.778	10.6204	13.6931	103.006	11.4208	68.8316	14.8892
				52.1739	13.118	49.5533	210.719	53.2056	12.0344	14.4698	10.6752
				82.1777	13.3151	14.8982	12.8378	13.2855	12.6481	16.1018	27.5152
				36.2263	75.4083	40.8272	15.2391	12.5873	15.4599	11.0235	11.0606
				50.8399	57.2551	10.5566	19.6813	11.7187	13.7879	51.252	11.7824
				12.2835	18.3103	13.8724	12.3027	13.069	51.2757	48.5794	21.8247
				55.2748	21.7684	65.4905	14.5394	92.5891	21.595	11.0384	17.4462
				89.2911	21.9522	13.3433	10.9791	14.2134	14.9663	31.8537	26.2049
				59.6682	33.5954	13.1654	12.9534	11.984	15.0656	12.8363	19.754
				23.0595	42.3214	42.3718	36.7288	10.4899	14.8952	36.4827	42.9069
				18.4911	12.5073	57.9443	10.4632	13.1876	17.6863	12.9786	10.9183
				15.0553	10.4114	13.8027	71.885	84.0157	35.3192	14.6995	13.8176
				15.786	17.9694	14.8003	27.9583	15.9624	16.6754	17.6122	11.526
				42.9276	17.6122	17.2075	11.7202	10.6515	15.3517	14.6892	16.0351
				18.8128	30.1654	48.6965	29.3042	11.6001	12.0893	19.3034	11.5231
				70.9719	47.7464	56.8119	17.4328	26.2626	37.7901	18.8128	12.7103
				24.3979	36.0455	11.0384	16.3181	11.3037	26.0477	55.2421	10.8917
				19.3449	274.683	33.5257	39.9542	25.7779	10.4188	12.0789	11.8314
				41.7122	10.6352	12.4332	27.8694	36.0811	25.6697	21.7951	12.4258
				36.8252	14.9219	40.4834	11.2815	26.1559	28.4504	26.5724	13.9317
				71.2061	16.5241	12.6214	33.5064	12.1441	15.1724	36.1596	64.8353
				74.4922	16.7391	14.741	11.5572	73.757	15.5385	10.73	48.2029
				73.594	128.383	79.4859	27.1267	12.0463	10.5047	12.9816	11.0976
				65.6313	28.5912	58.7166	12.4821	10.9361	17.5558	13.994	21.3563
				12.2227	10.4232	12.8778	11.8892	13.7553	16.0232	24.1667	13.8991
				15.1768	29.1264	73.6162	52.6097	66.4362	15.2731	15.4822	48.489
				12.4702	24.4839	77.8718	12.737	87.5865	20.9562	36.5317	40.9251
				10.6722	14.741	52.4733	27.902	17.1675	16.333	15.9965	20.6345
				80.9534	16.4753	75.8767	15.2642	100.444	20.1987	18.6468	22.1672
				57.347	31.7366	12.5621	68.4016	12.6511	13.8354	44.5047	10.4114
				27.7878	25.0234	78.4336	17.2342	13.4841	21.4883	18.6097	22.5703
				35.2139	52.7105	30.6486	12.9594	10.7241	31.1155	16.4827	14.1466
				72.2718	23.9058	67.7154	11.0695	43.7325	13.616	14.2533	10.8932
				78.3505	69.2406	13.6545	10.8946	95.7893	34.0548	17.7189	36.3553
				13.0216	27.3624	28.3259	12.568	13.0942	23.2269	15.9253	21.1562
				38.0302	91.9132	31.5454	14.4283	13.0512	14.3586	13.241	16.5716
				91.6508	30.5034	11.1554	20.1883	16.2944	27.0304	51.9975	13.3299
				13.7123	20.338	20.6938	23.4152	11.4148	40.0624	22.0026	14.7099
				23.0002	13.2217	12.7014	14.2726	56.4636	11.4593	14.0814	10.6915
				22.6859	23.3826	22.1775	11.068	12.8615	27.7908	14.9782	23.888
				15.248	98.2424	12.8556	11.108	84.917	41.1726	12.7859	41.475
				18.1888	53.4146	12.4969	53.4694	76.5881	41.0881	11.5142	10.9983
				13.3314	30.4737	18.3903	27.321	15.7934	13.8487	43.0047	11.5557
				17.0207	60.4404	18.7313	15.4377	14.7588	11.3319	45.6298	14.5987
				13.0409	28.0828	33.8695	13.4959	13.2262	12.82	16.9747	10.6233
				13.1861	11.1732	41.7033	26.3501	88.0875	13.6797	15.2998	11.612
				30.1906	11.1925	15.1412	33.7213	92.2586	11.9692	18.3325	12.1753
				21.8544	238.917	22.4725	15.0998	79.0946	12.2434	11.4875	26.018
				14.7336	101.495	36.462	17.0341	14.2415	17.9931	15.5266	17.2046
				29.3576	63.8052	26.9029	10.6411	11.3422	13.6545	13.3833	55.2422
				16.7376	93.978	10.8753	14.3927	21.0525	11.1451	41.5713	14.9144
				13.9139	21.9329	25.6578	12.6851	89.8573	16.539	39.1745	19.25
				21.1874	12.3116	15.1813	12.2256	12.7815	16.164	16.8384	11.446
				23.473	25.9054	13.9925	23.556	89.9077	16.0262	19.0262	49.2494
				39.5911	20.9235	13.9095	27.312	12.2864	12.408	12.608	20.5782
				27.1223	22.7689	11.8892	14.2652	25.5852	96.0591	12.1397	10.7656
				12.2775	15.7459	13.6812	38.3266	11.274	11.652	12.5384	10.8931
				10.5892	67.7984	21.9685	38.3074	15.5963	12.3769	19.4561	13.284
				23.3766	129.5	12.4732	13.3018	10.613	13.5953	11.8625	11.9366
				11.9826	34.8004	17.2016	33.3403	15.5667	71.5648	51.8241	16.6339
				10.7819	15.0627	52.666	13.6204	36.6399	29.3531	26.3545	50.8681
				35.0376	54.5188	20.1809	11.9396	11.7721	11.9381	42.1198	13.0009
				16.8325	67.6309	11.6135	13.5834	20.6953	17.5351	10.982	23.2358
				11.6342	21.0451	25.3406	18.3147	54.089	11.5586	20.6997	13.032
				19.8533	176.885	15.2257	31.2711	11.7335	110.441	13.6442	53.8681
				38.0732	11.3793	49.4762	34.0622	19.1404	13.8754	51.2608	81.8605
				10.4796	24.8055	16.622	13.8724	11.0532	12.7578	12.2464	13.9866
				30.9569	23.8258	15.156	12.8912	11.1169	12.3991	14.7306	13.524
				72.7847	159.944	56.9764	10.7152	10.8694	72.1962	17.3424	12.9786
				13.7257	14.0221	13.0172	19.124	12.7652	19.0084	12.07	16.4783
				56.3301	134.912	18.3207	11.7098	11.7795	22.3732	46.6525	36.4887
				12.2301	40.4182	17.5484	21.6691	91.1973	49.8468	10.7182	24.1875
				16.3819	36.6695	17.2682	33.5287	46.5043	11.5038	10.7063	11.9277
				36.7955	260.526	30.1446	12.1604	10.4899	14.369	46.9993	15.5296
				45.7765	10.7063	22.425	14.4016	16.0573	51.1497	13.0483	14.8611
				15.9357	14.5187	21.8099	35.6883	21.008	12.9786	10.7196	11.8002
				28.3333	167.931	52.6868	20.6745	13.0157	11.4089	25.7898	15.1338
				17.461	78.6396	19.0914	22.7378	10.4796	21.3741	10.7508	12.9594
				14.2074	63.3872	19.5524	20.6612	27.2868	11.2385	38.3845	20.5707
				22.9601	48.6876	17.0563	28.2592	27.4306	58.4438	11.2548	18.0064
				32.162	10.8813	12.7281	33.2855	97.1441	19.1656	13.8724	17.6374
				20.4744	70.5954	56.6444	21.5016	88.7411	60.5309	11.4297	10.7286
				50.3848	53.5139	20.3084	32.205	77.9563	12.9816	39.7823	13.5878
				15.8038	10.733	40.1395	34.4402	15.4377	43.4716	43.3811	12.2642
				28.1628	13.1506	20.3202	31.4149	10.9969	13.3388	15.2168	12.1071
				11.0813	63.5087	30.3803	13.0764	11.2222	63.9978	16.4101	11.6564
				23.6924	12.7548	44.0022	41.5254	79.7038	12.9534	44.9984	87.2159
				25.1702	12.3294	13.7375	31.6654	14.6269	43.2893	12.4984	14.7144
				77.2003	65.2593	21.2155	21.0984	13.115	30.785	82.1021	15.4155
				24.5536	14.2904	24.0333	11.3808	17.8226	38.9981	10.8457	32.0257
				13.1209	13.871	42.6075	11.609	10.5625	20.0698	13.7642	12.6185
				25.1939	62.7572	25.0234	10.8012	12.7163	19.2441	11.2132	11.7765
				13.7761	10.8575	42.6371	43.5813	25.1642	41.1311	12.8749	10.77
				18.9951	12.11	11.2548	22.5955	12.1293	49.9742	49.4214	11.0458
				19.173	11.8106	12.2553	16.7228	14.08	54.0356	13.745	41.7151
				13.5953	19.585	14.3868	17.3854	22.8149	13.9584	10.9361	22.1078
				16.2248	65.6995	23.5916	116.427	11.6861	11.7083	14.7633	14.2667
				13.3773	15.1279	13.6293	13.7716	10.5892	56.2531	13.0304	10.9775
				20.9843	14.2297	59.8194	34.0326	26.3871	10.4128	15.2302	10.5685
				23.851	12.3828	11.2355	10.7093	13.742	13.7761	48.326	37.003
				12.571	11.9099	43.768	11.3941	32.3902	17.0148	11.0784	12.6822
				40.596	15.3339	10.8635	40.9592	19.0499	11.6624	15.666	17.9916
				51.5321	28.1806	10.8086	126.344	22.803	21.509	11.4682	89.4333
				31.9708	11.4148	51.2638	21.3593	17.6907	16.9778	10.5062	60.2003
				12.9075	34.8597	11.9247	39.0723	19.0159	34.2179	40.2062	10.6604
				18.1131	11.5216	15.6274	40.052	23.1291	22.5807	17.7159	13.8176
				11.6564	10.6856	22.4547	10.7256	12.5636	36.0929	16.2677	12.4243
				14.5305	13.7835	15.0301	12.1708	25.7809	92.8544	13.5612	16.2396
				63.2864	10.4573	15.9165	65.4179	25.8342	21.6038	10.4603	30.6263
				12.7756	57.347	12.9935	11.0161	12.3635	14.3319	10.6352	31.3719
				37.5574	63.9164	34.4402	31.5824	17.246	19.5154	50.2084	86.042
				17.962	11.7172	10.4188	12.3368	11.0087	11.6565	16.1121	11.4638
				35.1813	17.9101	10.5018	11.6446	17.0815	14.5735	15.1976	15.6496
				13.3329	69.3132	17.2297	18.0627	20.3232	15.4406	29.7178	17.286
				28.5453	10.4321	23.4182	33.2722	17.8983	21.8232	15.9209	15.2569
				12.8689	36.1122	10.4795	12.3798	13.6842	18.1947	31.9767	46.5547
				27.5062	66.0686	25.4251	13.2276	19.0188	64.4173	49.5978	10.9569
				12.3324	59.6489	55.1399	12.1041	12.2049	84.7746	20.6552	77.9385
				30.2869	73.1108	42.6089	11.1762	12.6585	23.9933	13.9539	14.2445
				27.9613	11.7143	40.8332	15.9506	26.6006	26.5842	37.0015	10.8161
				31.1333	97.4998	14.1704	10.9895	16.2159	22.3213	14.3216	41.1711
				22.3821	10.4855	18.4837	24.767	39.2235	26.7992	11.2918	41.3891
				11.3541	10.8471	11.6031	23.2951	34.4076	20.928	40.0416	31.1051
				28.8654	82.7914	13.53	11.2725	27.6796	15.8809	11.6846	15.4154
				10.8412	11.4208	15.7905	42.7823	10.7463	12.6911	26.6821	10.7404
				47.9124	10.9302	36.0662	204.403	72.5016	14.492	41.5076	17.3587
				12.5843	98.1283	15.0745	53.5287	23.7071	20.5529	19.1419	21.8647
				31.4045	99.2711	19.6429	20.7442	21.9151	16.668	16.2736	17.8182
				10.653	11.5008	18.1161	12.2419	23.8969	12.6422	12.6392	35.5934
				33.3226	68.7485	24.7433	39.0337	12.9964	11.572	23.9043	19.2796
				23.6212	12.5325	18.2732	15.2391	16.4086	28.984	49.8483	20.0445
				12.8882	22.201	14.7114	91.974	10.9894	12.4539	127.862	37.3128
				19.1508	26.037	38.1325	13.5212	86.995	12.242	15.2628	21.8455
				41.4053	11.07	45.2725	12.2731	10.8324	17.3246	10.57	11.9232
				34.8686	41.496	21.4883	17.6522	10.8723	12.1441	10.7137	11.7039
				12.5858	26.233	15.1338	11.9203	62.9617	59.1064	49.4851	12.9593
				12.0611	25.109	11.3393	26.3723	15.1398	11.022	14.5943	13.2602
				26.0818	23.231	17.2549	15.365	12.3339	45.2355	10.9509	93.1716
				17.6122	21.035	60.8762	16.8918	41.3045	43.2285	16.1299	29.5384
				15.1027	26.188	17.6581	178.109	30.0468	12.574	14.7588	12.1027
				89.2095	307.62	53.2382	12.2538	18.6586	22.6296	12.2805	12.1945
				10.859	10.58	22.2072	37.5693	13.1105	14.0962	48.9693	15.5503
				11.3111	17.154	14.6462	70.9704	13.7064	10.8872	11.4652	59.2843
				17.3735	38.909	12.6036	12.1174	12.8615	18.0539	66.3309	12.8052
				20.8613	19.114	59.2309	10.8783	25.1242	17.0148	51.2949	11.7987
				26.4034	18.931	15.0775	24.6662	10.4973	18.7802	15.202	28.9603
				12.7341	15.095	14.7855	46.3546	28.652	12.2582	46.0433	10.9939
				43.9014	21.342	60.3085	23.1217	17.0948	16.4901	16.6487	11.1154
				85.1378	21.997	22.3554	24.4898	13.2498	12.0863	23.9948	41.3979
				19.9289	60.203	20.9754	12.7445	20.8524	26.5487	13.4218	11.5053
				11.3126	33.327	16.4115	21.3104	13.8666	31.9604	15.7104	65.867
				46.6599	30.964	13.0498	23.0995	15.0227	12.8719	13.8013	13.9762
				12.5666	13.564	45.1421	13.281	14.9471	13.7879	54.7086	18.2377
				16.4723	22.633	12.0389	50.951	16.4026	27.106	10.693	11.3364
				15.0553	17.522	16.8488	19.3123	32.082	10.9287	13.5967	10.5195
				14.7914	43.089	21.9818	13.3121	14.7396	11.2903	13.2514	53.9808
				21.0629	11.612	41.6707	17.4877	13.0602	11.0161	11.3289	10.6663
				16.4012	43.941	24.0125	10.4366	10.7315	10.7493	10.444	61.2008
				26.1025	11.406	48.1511	15.2717	13.825	14.6076	80.0789	13.8857
				12.943	26.737	21.6661	14.661	17.9309	12.153	10.487	14.2
				21.3623	36.839	17.0993	20.9043	65.1214	46.9905	10.9464	15.8038
				25.9573	28.275	13.3181	17.0963	35.7994	11.6742	13.1061	17.6982
				24.1193	20.818	15.2228	11.1006	23.2906	17.793	11.9855	39.2368
				17.2549	11.968	57.2373	22.5659	13.9495	79.2636	41.1222	11.32
				10.9198	20.332	14.074	12.6837	26.8466	16.3345	27.4262	14.2164
				19.4235	109.68	10.693	18.1977	12.5044	29.7592	74.679	15.5682
				19.966	29.494	14.452	11.6223	66.0819	46.6911	50.4085	10.4736
				25.1524	36.742	50.9555	11.2385	26.1826	14.4534	10.6767	13.0038
				17.6507	26.309	12.7237	44.2156	10.9065	11.8313	31.4549	13.8339
				17.6373	195.12	46.2271	12.1752	33.5538	22.2324	48.9604	13.0572
				18.6053	38.29	21.3593	134.99	19.1715	56.3806	12.1663	10.4291
				10.8101	11.791	24.0125	22.9246	21.469	51.7278	13.2202	19.4042
				10.899	33.538	16.834	36.0069	10.5255	23.0194	51.1156	11.6772
				13.1624	10.491	12.4376	13.619	22.0382	12.3338	55.3874	17.4136
				41.0081	19.44	67.0572	10.4366	10.447	28.0769	10.8264	50.1358
				24.6351	46.746	19.8163	13.321	33.2426	12.2923	13.7805	84.0632
				13.8828	14.338	13.1328	21.3207	44.1416	13.3551	14.9041	15.6392
				12.5399	20.506	15.4421	13.0646	46.8911	43.7473	17.2075	11.8966
				24.5091	25.317	10.61	30.5226	33.9703	13.9762	37.9443	11.7898
				52.4659	22.18	41.9137	14.6032	26.8836	43.7695	13.0276	13.6383
				15.0256	25.91	35.6705	22.1256	11.9796	20.4892	59.5674	67.5138
				64.2172	46.827	67.9496	14.3201	47.9658	74.7753	12.823	82.8759
				23.0683	182.3	16.8873	92.4379	20.3988	12.7919	12.0522	13.6486
				16.748	19.742	10.8234	26.2522	16.0084	11.8981	12.2375	11.059
				35.0538	64.272	11.9144	13.7405	14.1956	31.6921	27.7686	32.6926
				27.9716	147.77	35.503	42.4592	17.3676	40.0461	56.9186	12.8497
				12.2716	72.21	19.7021	12.7993	57.8331	13.9199	14.1185	89.4897
				12.116	11.484	10.4766	47.9199	16.994	29.2138	100.771	23.9503
				13.0246	28.495	40.3959	13.3388	21.7328	12.8423	10.693	93.1954
				19.714	15.945	10.9331	11.4934	14.8418	13.4307	16.2529	12.1012
				11.8729	35.961	42.7453	28.1718	14.6892	11.9766	15.4585	16.0351
				18.54	38.207	12.3116	55.9774	10.7123	23.0164	112.497	14.0799
				14.9826	11.79	13.6486	62.1006	12.1115	15.6571	49.5073	49.6837
				11.7676	16.265	17.9308	111.188	39.5214	40.9829	12.9046	12.4377
				16.9481	29.913	22.9097	61.6589	28.065	56.2308	48.6061	91.4819
				19.8459	29.531	41.1608	87.6206	34.4223	97.8881	11.7469	12.528
				14.9723	82.316	11.1451	11.655	12.1842	21.8247	13.241	11.4208
				11.8225	13.099	11.3556	35.5845	12.3665	40.5649	17.2727	13.3892
				40.6509	15.289	15.5859	19.6355	72.3607	12.0715	48.5987	40.679
				14.0562	32.614	42.7927	12.9001	42.0931	27.0022	12.2731	39.5673
				16.1862	71.294	15.0627	18.0821	14.0399	30.5004	171.749	18.1339
				37.6211	58.109	11.025	18.0435	25.9454	12.5903	11.9573	24.8515
				20.1676	108.11	14.9056	60.8748	15.1931	33.29	68.6195	16.4738
				34.1882	28.668	15.9268	19.2841	30.287	11.1273	15.5162	61.3757
				13.9806	57.16	11.7291	12.1397	13.8902	18.4674	13.6708	48.538
				18.1057	15.257	21.2674	15.0138	17.7249	19.3108	182.101	11.4178
				20.4922	15.633	11.9336	39.1493	84.4456	12.2568	57.0846	13.367
				27.6767	415.47	48.3586	61.5418	13.8398	71.4477	11.3689	13.8161
				10.862	25.526	11.6713	15.2287	12.3087	49.3324	14.8863	34.5514
				30.3225	21.038	17.4491	10.5418	48.8478	49.5755	19.9097	14.4179
				11.4741	46.571	23.4789	31.1229	12.8378	10.4677	53.6621	28.692
				40.5352	12.442	12.5191	12.8778	11.4786	26.9948	11.7365	14.3898
				14.5217	21.297	15.8972	12.1189	23.0639	18.7935	16.3433	13.702
				23.8021	158.89	55.131	54.3602	50.8043	10.5566	14.1481	15.3013
				12.5858	13.46	16.4012	84.0231	44.6722	45.2295	16.9466	80.7548
				12.1263	41.641	56.9364	102.874	11.6549	25.4177	55.7254	13.7835
				17.3572	26.516	12.6377	48.9278	16.3137	37.4225	13.5463	13.0171
				16.6783	32.138	12.6362	10.5196	14.372	13.5122	12.3457	10.5907
				16.2677	25.409	12.8423	55.1266	10.5922	12.4584	50.407	81.192
				12.4169	17.265	49.7356	14.2119	27.6338	61.5418	13.911	16.6546
				31.9248	13.672	14.1437	12.8719	38.4838	20.9754	10.4558	60.9815
				40.8658	11.155	15.7104	56.8489	12.1945	52.3681	12.6837	16.6191
				17.8479	25.587	13.9495	32.1887	25.1539	43.5072	13.5271	11.5008
				11.1895	10.432	50.8843	11.2459	32.8853	66.8141	31.2874	59.9587
				13.4426	52.441	18.8291	15.537	25.0264	15.2228	13.4352	25.4548
				11.5438	10.649	52.669	45.815	13.413	43.8288	11.0265	13.4026
				11.8032	43.944	13.2514	95.269	25.2398	10.5374	11.489	13.6279
				18.4837	120.07	11.3793	15.7905	14.6106	45.0576	13.5404	13.8903
				22.5762	61.454	14.4046	61.8397	12.1263	11.0902	15.082	55.5742
				13.8828	91.196	50.0602	64.0646	10.8665	54.8034	10.6723	12.5488
				13.5196	13.586	16.5835	24.9938	12.869	13.41	11.5572	78.1341
				12.5354	25.103	11.4801	10.6189	12.2583	30.2943	20.925	11.2325
				10.5729	31.161	44.7893	11.9662	11.6372	25.271	27.8901	11.3688
				14.8448	125.35	10.4069	11.5631	21.9537	27.5996	14.5128	10.521
				18.2065	21.082	66.7059	69.6601	100.506	34.996	63.9193	13.948
				33.7628	55.599	10.4825	16.5034	78.6277	11.864	13.6353	19.4976
				24.5921	21.619	62.8788	31.6906	15.6215	22.05	10.5804	15.5177
				78.5106	16.161	12.8126	12.5547	17.9412	12.2316	25.3525	11.0458
				19.17	125.39	10.8056	40.6627	10.4648	20.3113	12.6926	11.5556
				12.5443	16.73	51.495	24.1726	57.6849	13.8087	10.4884	33.3507
				34.3617	54.907	60.7873	12.8986	61.7226	16.8177	41.0021	78.4944
				13.5137	23.024	12.4183	11.1569	11.9796	18.9151	13.5167	26.8644
				15.3236	18.232	50.7658	92.1741	14.6032	12.7222	11.6728	10.6782
				28.2073	25.59	11.735	16.8206	56.9067	46.1426	12.6184	11.3645
				13.4233	13.266	70.7925	14.6847	44.1756	28.44	67.6264	10.4973
				14.3245	41.471	17.4565	41.6988	11.8522	25.6756	16.3745	10.5626
				13.4218	19.391	14.3408	12.0715	75.5239	11.2592	35.46	50.4441
				21.4319	13.818	12.3012	35.546	25.52	40.5337	37.7945	59.0041
				44.4944	70.164	13.9362	40.2432	12.0922	21.589	10.6382	97.5902
				10.7212	38.414	12.2449	38.4008	27.7478	12.8126	13.1758	11.4919
				42.2606	74.128	16.1507	44.1771	20.9991	18.1354	64.4129	10.5522
				18.7668	52.476	12.8171	13.576	11.7484	24.4513	11.0072	10.4662
				15.0419	60.644	23.5901	15.7919	13.49	23.685	28.7439	14.7736
				58.0896	22.991	13.3136	10.7627	37.4433	23.5353	59.5229	11.1792
				11.2192	10.749	13.0394	14.8003	12.1989	24.0659	11.1688	36.5465
				14.2993	15.651	11.6876	45.3748	14.5424	11.3956	12.5043	29.5547
				13.0646	49.976	22.4769	12.2004	30.7524	11.6758	60.2685	109.629
				28.9885	50.523	21.632	58.1696	18.3192	16.1981	33.9496	92.9537
				12.7533	37.815	12.0789	21.4912	15.6778	30.7879	12.6095	76.4236
				43.396	10.423	13.0424	25.6149	11.9204	25.8061	41.06	10.7745
				16.3181	16.99	15.5133	52.4555	13.2261	20.6908	11.9203	77.0936
				16.9362	36.729	14.996	11.0028	19.3405	13.3833	36.4427	89.6883
				18.3029	57.82	38.2881	54.8849	54.9784	30.5389	89.3711	10.6722
				16.9496	32.745	18.2006	51.8789	101.045	25.0397	14.9322	12.2582
				47.7212	142.74	20.7219	39.4799	37.2505	19.1241	24.5713	10.7123
				14.4386	20.394	15.6497	49.1961	17.8567	11.658	53.3404	18.085
				17.3039	142.49	37.421	40.3366	11.5259	13.5819	13.8042	15.3058
				20.5026	12.212	25.9854	19.3049	11.3585	21.4675	47.7094	10.8205
				10.696	68.083	19.1033	14.9856	12.0967	31.1644	10.4084	45.4386
				11.4979	12.626	10.8709	16.2381	44.4498	22.302	13.5819	11.2429
				39.3791	10.82	22.9942	13.029	11.1302	13.6249	17.544	71.8005
				11.8655	11.044	10.7745	38.8944	17.5677	10.9316	15.2065	11.4771
				13.5211	91.162	25.5689	11.4356	123.841	20.4299	10.4084	14.4787
				19.3301	10.941	27.1549	16.5687	14.9278	28.8669	15.8779	92.8262
				74.7753	76.462	60.7087	25.6608	21.4009	17.7604	17.2282	23.1988
				13.2306	29.701	36.2056	11.5275	17.1897	10.816	11.9989	99.9307
				18.5904	10.408	10.9672	40.0965	11.9292	29.0048	11.188	71.3928
				11.5482	12.734	26.7265	20.8657	16.7629	21.5223	17.0015	17.7144
				17.003	65.407	40.6212	53.4234	11.2488	17.0266	12.6792	34.1601
				11.0132	12.599	15.3236	22.056	16.2885	25.7186	11.3822	23.7561
				10.9272	1162	29.6214	29.5977	14.5098	19.1344	19.837	53.6383
				14.6684	19.091	11.5097	27.0274	10.9672	15.2139	18.881	16.6872
				12.9549	17.313	15.1294	20.0386	84.963	16.0306	16.0009	71.3499
				20.4729	58.091	19.0188	17.6922	18.7165	19.6888	23.3114	11.3733
				38.008	28.413	38.6898	22.9127	12.7593	27.3209	19.0143	11.5749
				23.473	602.99	39.4991	23.6331	14.4001	31.5142	12.5354	10.8368
				28.4786	50.527	36.4694	31.87	12.2641	33.7302	14.701	11.1317
				11.0324	11.204	21.1325	40.7042	77.3249	11.9396	11.1644	13.4337
				13.6782	29.257	20.9502	39.5925	28.4979	21.4216	21.9803	11.065
				17.8345	20.292	34.7174	28.2799	87.0455	31.2163	14.2326	16.5835
				25.7749	12.753	16.5034	14.0236	11.1036	18.6097	12.279	12.2537
				11.9485	12.761	34.8908	14.8507	56.2486	17.5662	26.2463	86.3947
				19.0055	16.927	21.3134	19.3479	18.5356	21.755	10.4929	62.1599
				12.7355	10.697	26.2611	11.7069	10.6085	30.5597	14.7366	10.7671
				17.3854	55.866	23.9681	25.8787	17.2876	16.1759	16.1995	16.0054
				44.3446	177.42	22.0723	23.7709	17.9649	22.8534	13.1194	13.8161
				20.3158	17.753	22.9023	10.6189	10.9775	24.2364	25.7468	12.6021
				39.5822	45.627	38.134	21.1058	13.6144	19.001	17.8241	19.0292
				10.7982	15.826	27.2305	41.4439	15.3532	23.3929	17.3824	13.5404
				14.0607	14.956	15.7801	18.2658	14.2312	13.1179	11.7587	70.3004
				16.9792	39.247	25.2176	10.9776	14.6743	25.5911	15.8868	88.2179
				36.9838	72.78	24.6796	10.8042	15.3117	26.35	15.9002	11.2637
				16.1595	12.965	16.3967	23.848	12.5814	27.6796	10.8249	10.8101
				11.7128	173.33	28.0458	18.9803	11.8195	25.3095	12.7637	51.3364
				14.3364	91.372	25.683	16.5331	10.9775	23.5486	12.9061	89.669
				18.4941	18.267	20.8005	10.7612	65.7618	27.3891	10.6307	10.8738
				10.4247	11.206	26.5383	15.8172	10.9019	16.1877	12.777	88.8968
				10.5033	10.558	39.514	20.6048	21.9463	31.4801	11.1244	96.8654
				12.986	114.84	16.5924	42.8668	36.2975	12.9208	16.5539	19.8148
				35.2421	11.393	22.0056	12.3294	13.364	29.4702	11.2651	12.1442
				26.6821	54.917	44.3002	31.7588	35.3088	14.074	20.2847	20.9354
				37.7264	33.283	32.2835	10.521	30.9332	27.6782	10.6471	87.9051
				53.6235	20.544	30.5448	14.83	18.6616	26.8318	20.7116	20.5233
				33.8117	13.408	17.9027	47.9361	21.555	30.026	14.4742	13.4248
				29.4984	13.6	14.6625	23.1158	14.2341	29.5503	12.9623	33.2974
				12.0122	51.96	22.7704	27.0556	12.2123	24.5951	16.2647	90.9215
				14.784	18.143	45.529	34.959	28.532	22.9082	12.3664	23.1676
				23.4641	23.833	59.7067	37.3084	50.2825	27.9049	14.117	14.6254
				75.0614	11.572	20.8064	20.9724	31.2252	23.4715	12.5917	59.3391
				16.3819	13.789	12.5755	10.5181	10.9569	23.0594	22.7718	10.9569
				12.8023	25.025	71.0697	19.2323	11.526	30.5582	10.7227	11.3615
				34.3617	958.58	17.2564	13.6901	33.8918	18.6156	18.0064	82.2
				11.7676	11.508	26.5754	17.1023	87.7436	22.0263	12.9015	12.8319
				45.6668	26.855	19.7096	46.5399	11.7306	23.5545	11.3067	98.7731
				41.5239	40.566	68.0652	17.4387	17.1081	27.4306	10.8516	22.972
				11.0057	13.417	54.0208	13.0038	139.347	24.518	14.5306	18.3325
				35.3236	11.366	19.5361	11.0176	19.674	32.6318	23.264	77.181
				37.4684	38.041	67.6679	59.2176	15.3592	11.6565	15.6971	66.2539
				34.498	34.433	12.4776	11.9944	14.077	28.6935	11.0769	13.9495
				14.8922	12.897	23.2521	23.9488	79.3259	28.1288	11.4326	10.9138
				12.2909	54.743	58.7181	36.8652	16.5271	28.2518	18.8454	11.2755
				38.1399	24.822	10.7745	22.5036	14.9544	17.6804	23.347	15.5651
				23.3337	131.98	34.3305	14.2652	13.7731	15.9802	10.481	74.1098
				32.8764	16.761	23.218	10.4736	53.1788	13.6575	12.1812	11.151
				14.8833	11.158	21.7699	23.8095	21.8573	10.7923	27.8813	59.7408
				42.0457	86.141	27.438	11.4652	15.9061	23.6864	10.69	75.7847
				10.5492	21.834	26.4583	14.4105	15.1813	24.7374	13.1417	18.5089
				26.0417	18.46	34.1645	14.5261	11.3096	12.697	16.4931	99.1822
				12.279	40.46	15.2183	10.7478	11.2059	12.8941	15.3013	47.3907
				12.5918	24.131	24.3208	41.4142	36.127	29.233	16.164	10.9198
				13.075	89.076	40.1143	12.9149	10.9657	23.6405	13.782	108.062
				45.1851	51.972		10.9405	13.0823	11.5497	15.245	17.7648
				20.719	17.987		33.4412	13.9865	10.4677	41.3846	26.1159
				40.513	13.892		29.2227	12.8408	33.9185	14.5424	76.7453
				24.4943	263.29		44.6707	26.2834	10.7197	40.8806	11.7839
				47.3388	20.602		48.6995	19.1848	32.3132	30.7464	10.819
				20.6137	25.975		38.8974	36.6873	11.5438	10.6025	17.9635
				37.3025	47.32		15.0479	87.3701	31.3171	35.8216	21.0732
				16.662	90.212		10.8783	13.8932	15.9446	21.1281	15.5118
				10.6011	54.544		11.6772	72.2496	12.8882	14.95	50.7124
				11.0191	13.265		47.4826	53.7614	16.3137	13.4233	10.9272
				20.5396	10.766		17.8597	79.4266	36.0336	11.6431	44.1416
				15.915	40.15		61.0941	14.6491	11.6609	12.3916	56.8134
				12.3487	11.007		168.149	13.9066	15.0597	11.2474	13.367
				49.2331	10.908		47.1624	28.3333	19.1833	22.4413	36.2826
				11.071	15.445		16.8355	10.8783	17.4046	20.3588	10.4869
				65.9381	89.195		13.1506	188.776	23.0031	10.8946	11.9099
				36.3004	98.815		15.7564	10.444	18.2896	10.9079	11.2415
				21.4008	11.243		15.3977	22.5792	19.5702	12.8615	18.3222
				17.833	61.325		22.1167	14.3142	16.327	19.3642	11.0162
				11.8328	20.193		61.8945	11.569	25.2799	10.9302	14.5869
				17.1645	330.08		43.4138	51.4906	12.9697	16.1789	84.1313
				11.6891	11.043		13.2543	23.725	15.5889	10.7479	36.797
				10.9687	15.494		26.9207	17.9828	11.3096	11.8314	82.3645
				35.1547	16.217		39.9334	47.3996	11.0235	21.9537	16.0884
				33.7435	21.064		13.0572	14.2148	11.1688	15.325	15.0953
				42.5733	145.46		29.8852	12.9846	15.4732	13.914	11.0888
				48.117	29.077		30.0572	13.1135	14.0473	17.8449	32.0553
				11.3912	39.853		11.8462	11.0976	38.7417	13.5656	17.1023
				16.9629	255.74		11.6209	16.6057	28.0917	13.6768	14.8744
				12.1634	11.556		26.7132	41.0303	10.7908	21.5698	52.2347
				19.8118	69.625		25.5822	24.73	12.5725	14.8952	11.7009
				26.4079	564.44		60.5931	12.743	18.9047	21.9003	22.8164
				24.5106	40.221		34.5025	26.2744	29.2656	14.624	12.1945
				10.4959	11.135		14.9708	10.773	23.2729	31.9158	15.7579
				19.1759	79.015		53.8266	35.7268	34.87	28.0917	12.1752
				11.2562	13.256		11.446	25.2769	31.8062	29.3072	77.8451
				34.5603	11.965		12.325	53.8563	14.0044	11.8462	100.101
				39.0263	11.656		31.91	33.5924	29.0937	25.5244	12.8437
				13.238	213.62		14.2771	14.3423	30.5626	18.798	12.8793
				38.9048	12.953		67.0024	15.8809	10.7345	49.4836	72.9211
				76.7097	13.561		68.4787	24.9701	14.9989	16.6191	10.6485
				68.7174	36.982		34.5469	11.2133	13.1002	22.102	39.7496
				89.9359	13.991		13.2929	91.4003	14.2801	23.2284	17.3394
				17.83	35.558		27.0912	30.8532	19.9778	26.7087	89.9981
				10.647	6.7621		10.4143	42.3791	12.0611	21.9448	11.8002
				10.6189	6.6761		13.0023	57.5293	19.5317	17.0163	13.3744
				11.0324	11		29.6288	24.979	24.2616	17.9946	13.3936
				18.2955			24.1534	85.9501	18.0805	10.6515	11.0532
				20.0905			27.2112	13.7568	24.9508	15.998	11.191
				21.7877			10.5892	10.7849	13.739	25.7364	12.6362
				23.7531			14.0473	39.5377	21.5816	15.0715	73.1701
				10.945			27.7938	76.8461	30.4114	26.7695	106.783
				25.5926			11.9944	17.1304	14.1852	20.928	10.7938
				20.0623			11.9114	13.4662	16.1699	12.1293	93.8297
				22.2798			16.2781	108.71	12.5295	10.5552	93.683
				35.835			11.944	40.9769	16.6887	11.8299	11.0532
				15.832			10.4529	13.6382	19.9274	30.9421	12.0389
				13.6812			11.0947	11.9247	15.915	15.4822	95.9968
				19.1478			12.7607	16.0513	20.2521	13.6738	12.7178
				12.3072			67.9866	72.5534	16.828	17.7307	10.7523
				25.8031			16.7065	11.8891	29.5532	10.733	80.9875
				16.25			31.2059	14.2119	17.0608	17.8774	11.4252
				10.988			12.7385	13.3566	15.4866	14.4654	32.9179
				20.6211			12.7607	102.772	13.9836	31.7633	87.3167
				22.133			23.2699	11.9218	19.7347	15.0597	43.0921
				58.8115			11.6861	17.2742	12.03	25.194	20.0416
				27.1223			21.3445	36.9586	19.1908	19.7407	46.1322
				13.6116			11.8714	10.8219	22.1745	12.4732	11.2355
				18.5756			10.4247	18.3044	15.1694	17.2505	22.8653
				29.5488			12.2701	10.6307	12.0063	15.2272	85.332
				11.8669			11.4801	13.0883	11.2651	21.3386	29.3872
				41.641			35.085	12.5502	22.2679	24.1726	60.3737
				31.6565			10.613	72.9477	41.5521	14.956	11.0873
				79.2147			21.4201	21.8203	29.3368	13.7553	12.2271
				34.4298			11.3111	17.7901	11.4504	10.8738	10.7686
[truncated: 2,522 more rows]

## Sheet: Graphics
	*p< 0.05; **p< 0.01, analyzed by single factor ANOVA and multiple comparisons. n> 11 in each growing-state group.
	NCF - non-confluent; SCF - sub-conflent; CF - confluent; Mgrt - migrating

## Sheet: Calibration
Cantilever calibration in measurement of MB231-EC adhesion: sensitivity (S) and spring constant (Spr) that were measured before experiments. Most cantilevers were repeatedly used.
For repeated use, a cantilever was cleaned up by treating with H2SO4-H2O2 solution (98% H2SO4- 30% H2O2 = 3:1 v/v) for 15 min.
		S	Spr
		93.97	10.5
		80.77	13.08
		72.55	13.65
		73.92	15.88
		77.74	10.53
		80.42	14.63
		77.82	17.01
		80.49	15.76
		74.72	11.79
		80.01	11.27
		89.65	16.52
		75.17	16.35
		70.61	18.32
		75.13	16.59
		71.29	11.91
		77.07	19.51
		76.18	14.31
		81.39	12.48
		84.56	19.24
		78.36	11.88
		82.06	19.23
		84.37	18.91
		80.44	19.31
		81.72	19.21
		84.5	18.85
		80.05	14.28
		78.3	19.75
		89.65	18.95
		80.15	13.06
		85.23	19.27
		81.86	16.84
		93.94	10.17
		70.24	12.35
		75.79	18.83
		79.74	15.81
		83.88	16.95
		87.24	14.36
		90.1	11.84
	Ave	80.5547	15.5047
